# Supplementary material for: Solving the taxonomic identity of Pseudotomentellatristis s.l. (Thelephorales, Basidiomycota) – a multi-gene phylogeny and taxonomic review, integrating ecological and geographical data
Source: MycoKeys. 2019 Apr 4;50:1–77. doi: 10.3897/mycokeys.50.32432 (PMC6477855; doi:10.3897/mycokeys.50.32432)
Supplement: XML Treatment for Pseudotomentella abundiloba [file mycokeys.50.32432-treatment1.xml]

<!DOCTYPE tp:taxon-treatment
  PUBLIC "-//TaxonX//DTD Taxonomic Treatment Publishing DTD v0 20100105//EN" "tax-treatment-NSO.dtd">
<tp:taxon-treatment xmlns:tp="http://www.plazi.org/taxpub"><tp:treatment-meta><kwd-group><label>Taxon classification</label><kwd><named-content xmlns:xlink="http://www.w3.org/1999/xlink" content-type="kingdom">Fungi</named-content></kwd><kwd><named-content xmlns:xlink="http://www.w3.org/1999/xlink" content-type="order">Thelephorales</named-content></kwd><kwd><named-content xmlns:xlink="http://www.w3.org/1999/xlink" content-type="family">Thelephoraceae</named-content></kwd></kwd-group><mixed-citation publication-type="journal"><person-group><name><surname>Svantesson</surname><given-names>Sten</given-names></name><name><surname>Larsson</surname><given-names>Karl-Henrik</given-names></name><name><surname>Kõljalg</surname><given-names>Urmas</given-names></name><name><surname>W. May</surname><given-names>Tom</given-names></name><name><surname>Patrik Cangren</surname><given-names/></name><name><surname>Henrik Nilsson</surname><given-names>R.</given-names></name><name><surname>Larsson</surname><given-names>Ellen</given-names></name></person-group><article-title>Solving the taxonomic identity of <italic><tp:taxon-name><tp:taxon-name-part taxon-name-part-type="genus" reg="Pseudotomentella">Pseudotomentella</tp:taxon-name-part><tp:taxon-name-part taxon-name-part-type="species" reg="tristis">tristis</tp:taxon-name-part></tp:taxon-name></italic> s.l. (<tp:taxon-name><tp:taxon-name-part taxon-name-part-type="order">Thelephorales</tp:taxon-name-part></tp:taxon-name>, <tp:taxon-name><tp:taxon-name-part taxon-name-part-type="phylum">Basidiomycota</tp:taxon-name-part></tp:taxon-name>) – a multi-gene phylogeny and taxonomic review, integrating ecological and geographical data</article-title><source>MycoKeys</source><day>04</day><month>4</month><year>2019</year><volume>50</volume><fpage>1</fpage><lpage>77</lpage><pub-id pub-id-type="doi">10.3897/mycokeys.50.32432</pub-id></mixed-citation></tp:treatment-meta><tp:nomenclature><tp:taxon-name>
              <tp:taxon-name-part taxon-name-part-type="genus" reg="Pseudotomentella">Pseudotomentella</tp:taxon-name-part>
              <tp:taxon-name-part taxon-name-part-type="species" reg="abundiloba">abundiloba</tp:taxon-name-part>
              <object-id xmlns:xlink="http://www.w3.org/1999/xlink" content-type="mycobank" xlink:type="simple">MB828974</object-id>
            </tp:taxon-name><tp:taxon-authority>Svantesson</tp:taxon-authority><tp:taxon-status xmlns:xlink="http://www.w3.org/1999/xlink" xlink:type="simple">sp. nov.</tp:taxon-status><xref ref-type="fig" rid="F7">Fig. 7</xref></tp:nomenclature><tp:treatment-sec sec-type="material" id="SECID0E5NDK"><title>Type.</title><p>NORWAY. Oslo (county): Oslo (municipality), Bygdøy, Hengsåsen, boreonemoral mixed forest on soil with high pH, 22 September 2010, S. Svantesson (holotype: O F110312!, GenBank Acc. No. ITS: MK290731).</p></tp:treatment-sec><tp:treatment-sec sec-type="UNITE SH" id="SECID0EDODK"><title>UNITE SH.</title><p>SH032598.07FU</p></tp:treatment-sec><tp:treatment-sec sec-type="etymology" id="SECID0EIODK"><title>Etymology.</title><p>The name refers to the spores, which are abundantly lobed.</p></tp:treatment-sec><tp:treatment-sec sec-type="description" id="SECID0ENODK"><title>Description.</title><p><bold>Basidiomata</bold> annual, resupinate, membranaceous, effused to several tens of centimetres in diameter. Mature parts continuous, with a rather firm, fibrous and compact, yet quite soft and elastic texture. Hymenium smooth, but sometimes strongly undulating; brown with a pinkish hue. Immature parts discontinuous, byssoid, with a cottony texture. Subhymenium and hymenium of immature parts blue grey to brown grey. Subiculum well developed, loose, fibrous, orange brown; often forms the outer edge of basidiomata, extending noticeably beyond the hymenium. All characters recorded in dried state.</p><fig id="F7" position="float" orientation="portrait"><label>Figure 7.</label><caption><p>Micromorphological features of <italic><tp:taxon-name><tp:taxon-name-part taxon-name-part-type="genus" reg="Pseudotomentella">P.</tp:taxon-name-part><tp:taxon-name-part taxon-name-part-type="species" reg="abundiloba">abundiloba</tp:taxon-name-part></tp:taxon-name></italic> in KOH. <bold>A, B</bold> basidiospores in frontal face (TU 110852) <bold>C</bold> in tilted frontal face (TU 110852) <bold>D, E</bold> in lateral face (TU 110852) <bold>F</bold> subicular hyphae (holotype).</p></caption><graphic xmlns:xlink="http://www.w3.org/1999/xlink" xlink:href="mycokeys-50-001-g007.jpg" position="float" orientation="portrait" xlink:type="simple" id="oo_290963.jpg"/></fig><p><bold>Hyphal cords</bold> lacking, but loose bundles of subicular hyphae sometimes present.</p><p><bold>Hyphal system</bold> monomitic; clamp connections and reaction in Melzer’s reagent absent from all hyphae.</p><p><bold>Subicular hyphae</bold> noticeably long and straight, thick-walled; forming a loose tissue. Individual hyphae (4.3–) 4.8–6.9 (–7.2) μm wide, with a mean width of 5.5–6.1 μm; orange brown to dark brown in both KOH and water.</p><p><bold>Subhymenial hyphae</bold> often somewhat sinuous, thin to thick-walled; forming a rather dense tissue. Individual hyphae (4.0–) 4.1–6.8 (–7.2) μm wide, with a mean width of 5.5–5.7 μm; in the upper parts, hyaline to orange brown or orange green in KOH, with a blue green reaction in the presence of air; in the lower parts, pale orange brown to orange brown in KOH, unchanged in air; in water with strongly granular contents, orange green.</p><p><bold>Encrustation</bold> granular, inamyloid; hyaline to orange brown or orange green in KOH, blue green in the presence of air; orange green in water; common to rare, usually scattered in occurrence on the upper parts of subhymenial hyphae and on the lower parts of basidia.</p><p><bold>Basidia</bold> with four slightly curved sterigmata, occasionally two-sterigmate; clavate to narrowly clavate, sometimes clavopedunculate, thin-walled, with one-three slight constrictions. Dimensions: (63–) 64–92 (–93) × (8.7–) 10.0–14.4 (14.9) μm; mean dimensions: 70–81 × 11.0–12.0 μm. Sterigmata (8.4–) 9.0–12.9 (–13) μm long, with a mean length of 10.0–11.5 μm. Colours and reactions the same as for the upper parts of the subhymenial hyphae, but in addition often with granular contents in KOH.</p><p><bold>Cystidial organs</bold> lacking.</p><p><bold>Basidiospores</bold> in frontal face generally with a subcircular basic shape and a star-shaped, angular, nodulose or sometimes cross-shaped outline, covered in bi- or trifurcate, sometimes singularly attached, echinuli. Nearly all spores with four-seven, low but distinct, rounded to square lobes or corners; unlobed, broadly ovoid spores and rounded, heart-shaped spores infrequently occurring, as well as abnormally large spores originating from two-sterigmate basidia. Frontal dimensions: (8.8–) 9.2–10.5 × <!--PageBreak -->(8.0–) 8.6–10.7 (–10.8) μm; mean dimensions: 9.8 × 9.5–9.6 μm; Q-value: 0.9–1.2; mean Q-value: 1.0. Echinuli (0.9–) 1.1–1.8 (–1.9) μm long, with a mean length of 1.2–1.5 μm. Lateral face ellipsoid to semicircular, usually with evenly rounded edges, sometimes with one-three lobes. Lateral dimensions: (8.9–) 9.3–10.1 (–10.5) × (6.7–) 7.0–8.1 (–8.2) μm; mean dimensions: 9.7–9.8 × 7.3–7.7 μm; Q-value: 1.2–1.4 (–1.5); mean Q-value: 1.3. Colour in KOH pale orange green to orange brown, in the presence of air sometimes with a blue green reaction; in water pale orange green; inamyloid.</p><p><bold>Chlamydospores</bold> lacking.</p></tp:treatment-sec><tp:treatment-sec sec-type="habitat" id="SECID0E2QDK"><title>Habitat.</title><p>The type collection was obtained in an old, mixed forest on soil with high pH. No additional sequences are available in UNITE.</p></tp:treatment-sec><tp:treatment-sec sec-type="distribution" id="SECID0EARDK"><title>Distribution.</title><p>Basidiomata encountered in: Estonia and Norway.</p></tp:treatment-sec><tp:treatment-sec sec-type="remarks" id="SECID0EFRDK"><title>Remarks.</title><p>Within the <italic><tp:taxon-name><tp:taxon-name-part taxon-name-part-type="genus" reg="Pseudotomentella">P.</tp:taxon-name-part><tp:taxon-name-part taxon-name-part-type="species" reg="tristis">tristis</tp:taxon-name-part></tp:taxon-name></italic> group, the basidiomata of <italic><tp:taxon-name><tp:taxon-name-part taxon-name-part-type="genus" reg="Pseudotomentella">P.</tp:taxon-name-part><tp:taxon-name-part taxon-name-part-type="species" reg="abundiloba">abundiloba</tp:taxon-name-part></tp:taxon-name></italic> are recognised by their lack of hyphal cords and skeletal hyphae and their soft, yet rather firm and compact and ± elastic texture after drying, bluish to greenish colour of immature parts, wide subicular hyphae, long, abundantly lobed spores and inamyloid encrustation on subhymenial hyphae and basidia. <italic><tp:taxon-name><tp:taxon-name-part taxon-name-part-type="genus" reg="Pseudotomentella">Pseudotomentella</tp:taxon-name-part><tp:taxon-name-part taxon-name-part-type="species" reg="abundiloba">abundiloba</tp:taxon-name-part></tp:taxon-name></italic>, <italic><tp:taxon-name><tp:taxon-name-part taxon-name-part-type="genus" reg="Pseudotomentella">P.</tp:taxon-name-part><tp:taxon-name-part taxon-name-part-type="species" reg="pluriloba">pluriloba</tp:taxon-name-part></tp:taxon-name></italic> and <italic><tp:taxon-name><tp:taxon-name-part taxon-name-part-type="genus" reg="Pseudotomentella">P.</tp:taxon-name-part><tp:taxon-name-part taxon-name-part-type="species" reg="media">media</tp:taxon-name-part></tp:taxon-name></italic> can appear similar, but none of them has abundantly lobed spores. <italic><tp:taxon-name><tp:taxon-name-part taxon-name-part-type="genus" reg="Pseudotomentella">Pseudotomentella</tp:taxon-name-part><tp:taxon-name-part taxon-name-part-type="species" reg="media">media</tp:taxon-name-part></tp:taxon-name></italic> further differs by having smaller spores and narrower subicular hyphae, while <italic><tp:taxon-name><tp:taxon-name-part taxon-name-part-type="genus" reg="Pseudotomentella">P.</tp:taxon-name-part><tp:taxon-name-part taxon-name-part-type="species" reg="pluriloba">pluriloba</tp:taxon-name-part></tp:taxon-name></italic> has narrower subicular hyphae, longer sterigmata and frontally wider spores and <italic><tp:taxon-name><tp:taxon-name-part taxon-name-part-type="genus" reg="Pseudotomentella">P.</tp:taxon-name-part><tp:taxon-name-part taxon-name-part-type="species" reg="alobata">alobata</tp:taxon-name-part></tp:taxon-name></italic> has amyloid encrustation on its subhymenial hyphae and basidia.</p></tp:treatment-sec><tp:treatment-sec sec-type="Additional specimens studied" id="SECID0EMUDK"><title>Additional specimens studied.</title><p>ESTONIA. Lääne: Ridala, between Uneste and Võnnu, Ehmja-Turvalepa Special Conservation Area, nutrient-rich, boreonemoral forest, 25 September 2012, L. Tedersoo (TU 110852*).</p></tp:treatment-sec></tp:taxon-treatment>
