# Supplementary material for: Solving the taxonomic identity of Pseudotomentellatristis s.l. (Thelephorales, Basidiomycota) – a multi-gene phylogeny and taxonomic review, integrating ecological and geographical data
Source: MycoKeys. 2019 Apr 4;50:1–77. doi: 10.3897/mycokeys.50.32432 (PMC6477855; doi:10.3897/mycokeys.50.32432)
Supplement: XML Treatment for Pseudotomentella alnophila [file mycokeys.50.32432-treatment2.xml]

<!DOCTYPE tp:taxon-treatment
  PUBLIC "-//TaxonX//DTD Taxonomic Treatment Publishing DTD v0 20100105//EN" "tax-treatment-NSO.dtd">
<tp:taxon-treatment xmlns:tp="http://www.plazi.org/taxpub"><tp:treatment-meta><kwd-group><label>Taxon classification</label><kwd><named-content xmlns:xlink="http://www.w3.org/1999/xlink" content-type="kingdom">Fungi</named-content></kwd><kwd><named-content xmlns:xlink="http://www.w3.org/1999/xlink" content-type="order">Thelephorales</named-content></kwd><kwd><named-content xmlns:xlink="http://www.w3.org/1999/xlink" content-type="family">Thelephoraceae</named-content></kwd></kwd-group><mixed-citation publication-type="journal"><person-group><name><surname>Svantesson</surname><given-names>Sten</given-names></name><name><surname>Larsson</surname><given-names>Karl-Henrik</given-names></name><name><surname>Kõljalg</surname><given-names>Urmas</given-names></name><name><surname>W. May</surname><given-names>Tom</given-names></name><name><surname>Patrik Cangren</surname><given-names/></name><name><surname>Henrik Nilsson</surname><given-names>R.</given-names></name><name><surname>Larsson</surname><given-names>Ellen</given-names></name></person-group><article-title>Solving the taxonomic identity of <italic><tp:taxon-name><tp:taxon-name-part taxon-name-part-type="genus" reg="Pseudotomentella">Pseudotomentella</tp:taxon-name-part><tp:taxon-name-part taxon-name-part-type="species" reg="tristis">tristis</tp:taxon-name-part></tp:taxon-name></italic> s.l. (<tp:taxon-name><tp:taxon-name-part taxon-name-part-type="order">Thelephorales</tp:taxon-name-part></tp:taxon-name>, <tp:taxon-name><tp:taxon-name-part taxon-name-part-type="phylum">Basidiomycota</tp:taxon-name-part></tp:taxon-name>) – a multi-gene phylogeny and taxonomic review, integrating ecological and geographical data</article-title><source>MycoKeys</source><day>04</day><month>4</month><year>2019</year><volume>50</volume><fpage>1</fpage><lpage>77</lpage><pub-id pub-id-type="doi">10.3897/mycokeys.50.32432</pub-id></mixed-citation></tp:treatment-meta><tp:nomenclature><tp:taxon-name>
              <tp:taxon-name-part taxon-name-part-type="genus" reg="Pseudotomentella">Pseudotomentella</tp:taxon-name-part>
              <tp:taxon-name-part taxon-name-part-type="species" reg="alnophila">alnophila</tp:taxon-name-part>
              <object-id xmlns:xlink="http://www.w3.org/1999/xlink" content-type="mycobank" xlink:type="simple">MB828998</object-id>
            </tp:taxon-name><tp:taxon-authority>Svantesson</tp:taxon-authority><tp:taxon-status xmlns:xlink="http://www.w3.org/1999/xlink" xlink:type="simple">sp. nov.</tp:taxon-status><xref ref-type="fig" rid="F8">Fig. 8</xref><!--PageBreak --></tp:nomenclature><tp:treatment-sec sec-type="material" id="SECID0E6VDK"><title>Type.</title><p>NORWAY. Buskerud: Ringerike, Juveren N, boreonemoral <italic><tp:taxon-name><tp:taxon-name-part taxon-name-part-type="genus" reg="Alnus">Alnus</tp:taxon-name-part><tp:taxon-name-part taxon-name-part-type="species" reg="incana">incana</tp:taxon-name-part></tp:taxon-name></italic> forest on soil with intermediate pH, 25 September 2010, S. Svantesson and N. Svensson (holotype: O F110313!, GenBank Acc. No. ITS: MK290715).</p></tp:treatment-sec><tp:treatment-sec sec-type="UNITE SH" id="SECID0EQWDK"><title>UNITE SH.</title><p>SH218588.07FU</p></tp:treatment-sec><tp:treatment-sec sec-type="etymology" id="SECID0EVWDK"><title>Etymology.</title><p>The name refers to the ectomycorrhizal association of the species, which always seems to be with <italic><tp:taxon-name><tp:taxon-name-part taxon-name-part-type="genus" reg="Alnus">Alnus</tp:taxon-name-part></tp:taxon-name></italic>.</p></tp:treatment-sec><tp:treatment-sec sec-type="description" id="SECID0ECXDK"><title>Description.</title><p><bold>Basidiomata</bold> annual, resupinate, membranaceous, effused. Mature parts continuous, with a soft cottony texture. Hymenium smooth; blue grey, sometimes with a slightly brown hue. Immature parts discontinuous, byssoid, with a soft cottony texture. Subhymenium and hymenium of immature parts pale blue grey to blue grey. Subiculum thin to well developed, loose, fibrous, orange brown; often forms the outer edge of basidiomata, extending noticeably beyond the hymenium. All characters recorded in dried state.</p><fig id="F8" position="float" orientation="portrait"><label>Figure 8.</label><caption><p>Micromorphological features of <italic><tp:taxon-name><tp:taxon-name-part taxon-name-part-type="genus" reg="Pseudotomentella">P.</tp:taxon-name-part><tp:taxon-name-part taxon-name-part-type="species" reg="alnophila">alnophila</tp:taxon-name-part></tp:taxon-name></italic> in KOH. Holotype: <bold>A, B, C</bold> basidiospores in frontal face <bold>D, E</bold> in lateral face <bold>E</bold> subicular hyphae.</p></caption><graphic xmlns:xlink="http://www.w3.org/1999/xlink" xlink:href="mycokeys-50-001-g008.jpg" position="float" orientation="portrait" xlink:type="simple" id="oo_290964.jpg"/></fig><p><bold>Hyphal cords</bold> lacking, but loose bundles of subicular hyphae sometimes present.</p><!--PageBreak --><p><bold>Hyphal system</bold> monomitic, clamp connections and reaction in Melzer’s reagent absent from all hyphae.</p><p><bold>Subicular hyphae</bold> noticeably long and straight, thick-walled; forming a loose tissue. Individual hyphae 4.0–5.0 (–5.1) μm wide, with a mean width of 4.5 μm; orange brown to dark brown in KOH and orange to orange brown in water.</p><p><bold>Subhymenial hyphae</bold> often somewhat sinuous, thin to thick-walled; forming a rather dense tissue. Individual hyphae (3.2–) 3.4–5 (–5.6) μm wide, with a mean <!--PageBreak -->width of 4.1 μm; hyaline to pale orange brown in KOH, blue green in the presence of air; pale green in water, with strongly granular contents.</p><p><bold>Encrustation</bold> not seen.</p><p><bold>Basidia</bold> with four slightly curved sterigmata, occasionally two-sterigmate; clavate to narrowly clavate, sometimes clavopedunculate, thin-walled, with one-three slight constrictions. Dimensions: (66–) 67–93 (–100) × (11.2–) 11.3–14.2 (–15.0) μm; mean dimensions: 83 × 12.8 μm. Sterigmata (9.5–) 11–14.5 (–14.8) μm long, with a mean length of 8.6 μm. Colours and reactions the same as for the subhymenial hyphae, but in addition often with granular contents in KOH.</p><p><bold>Cystidial organs</bold> lacking.</p><p><bold>Basidiospores</bold> in frontal face generally with a subcircular basic shape and an angular to nodulose or sometimes cross-shaped outline, covered in bi- or trifurcate, sometimes singularly attached, echinuli. Nearly all spores with three-five distinct corners or rounded to square lobes; broadly ovoid spores and rounded, heart-shaped spores infrequently occurring, as well as abnormally large spores originating from two-sterigmate basidia. Frontal dimensions: (8.8–) 9.0–10.1 (–10.4) × 9.2–10.2 (–10.6) μm; mean dimensions: 9.5 × 9.8 μm; Q-value: 0.9–1.0; mean Q-value: 1.0. Echinuli (0.8–) 0.9–1.7 μm long, with a mean length of 1.2 μm. Lateral face ellipsoid to ovoid, usually with evenly rounded edges, sometimes with one-three lobes. Lateral dimensions: 9.0–10.6 × (6.6–) 6.9–8.1 (–8.2) μm; mean dimensions: 9.6 × 7.7 μm; Q-value: 1.2–1.3 (–1.4); mean Q-value: 1.3. Colour in KOH pale orange brown to pale orange green, in the presence of air occasionally with a blue green reaction; in water pale green to pale orange green; inamyloid.</p><p><bold>Chlamydospores</bold> lacking.</p></tp:treatment-sec><tp:treatment-sec sec-type="habitat" id="SECID0EPZDK"><title>Habitat.</title><p>The only specimens recorded to date of <italic><tp:taxon-name><tp:taxon-name-part taxon-name-part-type="genus" reg="Pseudotomentella">P.</tp:taxon-name-part><tp:taxon-name-part taxon-name-part-type="species" reg="alnophila">alnophila</tp:taxon-name-part></tp:taxon-name></italic> is the type collection and one other collection from the same locality, which is a mature and, at the collection site pure, stand of <italic><tp:taxon-name><tp:taxon-name-part taxon-name-part-type="genus" reg="Alnus">Alnus</tp:taxon-name-part><tp:taxon-name-part taxon-name-part-type="species" reg="incana">incana</tp:taxon-name-part></tp:taxon-name></italic> on clay soil with intermediate pH. In addition, UNITE sequence metadata show that the species forms ectomycorrhiza with at least <italic><tp:taxon-name><tp:taxon-name-part taxon-name-part-type="genus" reg="Alnus">Alnus</tp:taxon-name-part><tp:taxon-name-part taxon-name-part-type="species" reg="mandschurica">mandschurica</tp:taxon-name-part></tp:taxon-name></italic> (<xref ref-type="bibr" rid="B53">Kõljalg et al. 2005</xref>, <xref ref-type="bibr" rid="B74">Nilsson et al. 2019</xref>).</p></tp:treatment-sec><tp:treatment-sec sec-type="distribution" id="SECID0E51DK"><title>Distribution.</title><p>Basidiomata encountered in: Norway. Soil or root tip samples confirm presence also in: China.</p></tp:treatment-sec><tp:treatment-sec sec-type="remarks" id="SECID0ED2DK"><title>Remarks.</title><p>Within the <italic><tp:taxon-name><tp:taxon-name-part taxon-name-part-type="genus" reg="Pseudotomentella">P.</tp:taxon-name-part><tp:taxon-name-part taxon-name-part-type="species" reg="tristis">tristis</tp:taxon-name-part></tp:taxon-name></italic> group, the basidiomata of <italic><tp:taxon-name><tp:taxon-name-part taxon-name-part-type="genus" reg="Pseudotomentella">P.</tp:taxon-name-part><tp:taxon-name-part taxon-name-part-type="species" reg="alnophila">alnophila</tp:taxon-name-part></tp:taxon-name></italic> can be recognised by their lack of hyphal cords and skeletal hyphae and their soft cottony texture after drying, bluish to greenish colour of immature parts, narrow hyphae, long spores, bluish-grey mature hymenium (sometimes with a slightly brown hue) and their association with <italic><tp:taxon-name><tp:taxon-name-part taxon-name-part-type="genus" reg="Alnus">Alnus</tp:taxon-name-part></tp:taxon-name></italic>. <italic><tp:taxon-name><tp:taxon-name-part taxon-name-part-type="genus" reg="Pseudotomentella">Pseudotomentella</tp:taxon-name-part><tp:taxon-name-part taxon-name-part-type="species" reg="pluriloba">pluriloba</tp:taxon-name-part></tp:taxon-name></italic>, <italic><tp:taxon-name><tp:taxon-name-part taxon-name-part-type="genus" reg="Pseudotomentella">P.</tp:taxon-name-part><tp:taxon-name-part taxon-name-part-type="species" reg="media">media</tp:taxon-name-part></tp:taxon-name></italic> and <italic><tp:taxon-name><tp:taxon-name-part taxon-name-part-type="genus" reg="Pseudotomentella">P.</tp:taxon-name-part><tp:taxon-name-part taxon-name-part-type="species" reg="pinophila">pinophila</tp:taxon-name-part></tp:taxon-name></italic> are similar, but they all have basidiomata that are compact and rather firm after drying and whose mature parts are some shade of brown, without any bluish hue. <italic><tp:taxon-name><tp:taxon-name-part taxon-name-part-type="genus" reg="Pseudotomentella">Pseudotomentella</tp:taxon-name-part><tp:taxon-name-part taxon-name-part-type="species" reg="pluriloba">pluriloba</tp:taxon-name-part></tp:taxon-name></italic> also has slightly longer spores and echinuli and wider subicular hyphae, while <italic><tp:taxon-name><tp:taxon-name-part taxon-name-part-type="genus" reg="Pseudotomentella">P.</tp:taxon-name-part><tp:taxon-name-part taxon-name-part-type="species" reg="media">media</tp:taxon-name-part></tp:taxon-name></italic> and <italic><tp:taxon-name><tp:taxon-name-part taxon-name-part-type="genus" reg="Pseudotomentella">P.</tp:taxon-name-part><tp:taxon-name-part taxon-name-part-type="species" reg="pinophila">pinophila</tp:taxon-name-part></tp:taxon-name></italic> have generally slightly smaller microcharacters. <italic><tp:taxon-name><tp:taxon-name-part taxon-name-part-type="genus" reg="Pseudotomentella">Pseudotomentella</tp:taxon-name-part><tp:taxon-name-part taxon-name-part-type="species" reg="pinophila">pinophila</tp:taxon-name-part></tp:taxon-name></italic> also has a different spore shape. In addition, neither of these species has been recorded as being associated with <italic><tp:taxon-name><tp:taxon-name-part taxon-name-part-type="genus" reg="Alnus">Alnus</tp:taxon-name-part></tp:taxon-name></italic>.</p><!--PageBreak --></tp:treatment-sec><tp:treatment-sec sec-type="Additional specimens studied" id="SECID0EE6DK"><title>Additional specimens studied.</title><p>NORWAY. Buskerud: Ringerike, Juveren N, boreonemoral, <italic><tp:taxon-name><tp:taxon-name-part taxon-name-part-type="genus" reg="Alnus">Alnus</tp:taxon-name-part><tp:taxon-name-part taxon-name-part-type="species" reg="incana">incana</tp:taxon-name-part></tp:taxon-name></italic> forest on soil with intermediate pH, 25 September 2010, S. Svantesson and N. Svensson (O F110314).</p></tp:treatment-sec><ref-list><ref id="B53"><mixed-citation xmlns:xlink="http://www.w3.org/1999/xlink" xlink:type="simple"><person-group><name name-style="western"><surname>Kõljalg</surname><given-names>U</given-names></name><name name-style="western"><surname>Larsson</surname><given-names>K-H</given-names></name><name name-style="western"><surname>Abarenkov</surname><given-names>K</given-names></name><name name-style="western"><surname>Nilsson</surname><given-names>RH</given-names></name><name name-style="western"><surname>Alexander</surname><given-names>IJ</given-names></name><name name-style="western"><surname>Eberhardt</surname><given-names>U</given-names></name><name name-style="western"><surname>Erland</surname><given-names>S</given-names></name><name name-style="western"><surname>Høiland</surname><given-names>K</given-names></name><name name-style="western"><surname>Kjøller</surname><given-names>R</given-names></name><name name-style="western"><surname>Larsson</surname><given-names>E</given-names></name><name name-style="western"><surname>Pennanen</surname><given-names>T</given-names></name><name name-style="western"><surname>Sen</surname><given-names>R</given-names></name><name name-style="western"><surname>Taylor</surname><given-names>AFS</given-names></name><name name-style="western"><surname>Tedersoo</surname><given-names>L</given-names></name><name name-style="western"><surname>Vrålstad</surname><given-names>T</given-names></name><name name-style="western"><surname>Ursing</surname><given-names>BM</given-names></name></person-group> (<year>2005</year>) <article-title>UNITE: a database providing web-based methods for the molecular identification of ectomycorrhizal fungi.</article-title><source>New Phytologist</source><volume>166</volume>(<issue>3</issue>): <fpage>1063</fpage>–<lpage>1068</lpage>. <ext-link xlink:type="simple" ext-link-type="doi" xlink:href="10.1111/j.1469-8137.2005.01376.x">https://doi.org/10.1111/j.1469-8137.2005.01376.x</ext-link></mixed-citation></ref><ref id="B74"><mixed-citation xmlns:xlink="http://www.w3.org/1999/xlink" xlink:type="simple"><person-group><name name-style="western"><surname>Nilsson</surname><given-names>RH</given-names></name><name name-style="western"><surname>Larsson</surname><given-names>K-H</given-names></name><name name-style="western"><surname>Taylor</surname><given-names>AFS</given-names></name><name name-style="western"><surname>Bengtsson-Palme</surname><given-names>J</given-names></name><name name-style="western"><surname>Jeppesen</surname><given-names>TS</given-names></name><name name-style="western"><surname>Schigel</surname><given-names>D</given-names></name><name name-style="western"><surname>Kennedy</surname><given-names>P</given-names></name><name name-style="western"><surname>Picard</surname><given-names>K</given-names></name><name name-style="western"><surname>Glöckner</surname><given-names>FO</given-names></name><name name-style="western"><surname>Tedersoo</surname><given-names>L</given-names></name><name name-style="western"><surname>Saar</surname><given-names>I</given-names></name><name name-style="western"><surname>Kõljalg</surname><given-names>U</given-names></name><name name-style="western"><surname>Abarenkov</surname><given-names>K</given-names></name></person-group> (<year>2019</year>) The UNITE database for molecular identification of fungi: handling dark taxa and parallel taxonomic classifications. Nucleic Acids Research 47(D1): D259–D264. <ext-link xlink:type="simple" ext-link-type="doi" xlink:href="10.1093/nar/gky1022">https://doi.org/10.1093/nar/gky1022</ext-link></mixed-citation></ref></ref-list></tp:taxon-treatment>
