# Supplementary material for: Solving the taxonomic identity of Pseudotomentellatristis s.l. (Thelephorales, Basidiomycota) – a multi-gene phylogeny and taxonomic review, integrating ecological and geographical data
Source: MycoKeys. 2019 Apr 4;50:1–77. doi: 10.3897/mycokeys.50.32432 (PMC6477855; doi:10.3897/mycokeys.50.32432)
Supplement: XML Treatment for Pseudotomentella atrofusca [file mycokeys.50.32432-treatment4.xml]

<!DOCTYPE tp:taxon-treatment
  PUBLIC "-//TaxonX//DTD Taxonomic Treatment Publishing DTD v0 20100105//EN" "tax-treatment-NSO.dtd">
<tp:taxon-treatment xmlns:tp="http://www.plazi.org/taxpub"><tp:treatment-meta><kwd-group><label>Taxon classification</label><kwd><named-content xmlns:xlink="http://www.w3.org/1999/xlink" content-type="kingdom">Fungi</named-content></kwd><kwd><named-content xmlns:xlink="http://www.w3.org/1999/xlink" content-type="order">Thelephorales</named-content></kwd><kwd><named-content xmlns:xlink="http://www.w3.org/1999/xlink" content-type="family">Thelephoraceae</named-content></kwd></kwd-group><mixed-citation publication-type="journal"><person-group><name><surname>Svantesson</surname><given-names>Sten</given-names></name><name><surname>Larsson</surname><given-names>Karl-Henrik</given-names></name><name><surname>Kõljalg</surname><given-names>Urmas</given-names></name><name><surname>W. May</surname><given-names>Tom</given-names></name><name><surname>Patrik Cangren</surname><given-names/></name><name><surname>Henrik Nilsson</surname><given-names>R.</given-names></name><name><surname>Larsson</surname><given-names>Ellen</given-names></name></person-group><article-title>Solving the taxonomic identity of <italic><tp:taxon-name><tp:taxon-name-part taxon-name-part-type="genus" reg="Pseudotomentella">Pseudotomentella</tp:taxon-name-part><tp:taxon-name-part taxon-name-part-type="species" reg="tristis">tristis</tp:taxon-name-part></tp:taxon-name></italic> s.l. (<tp:taxon-name><tp:taxon-name-part taxon-name-part-type="order">Thelephorales</tp:taxon-name-part></tp:taxon-name>, <tp:taxon-name><tp:taxon-name-part taxon-name-part-type="phylum">Basidiomycota</tp:taxon-name-part></tp:taxon-name>) – a multi-gene phylogeny and taxonomic review, integrating ecological and geographical data</article-title><source>MycoKeys</source><day>04</day><month>4</month><year>2019</year><volume>50</volume><fpage>1</fpage><lpage>77</lpage><pub-id pub-id-type="doi">10.3897/mycokeys.50.32432</pub-id></mixed-citation></tp:treatment-meta><tp:nomenclature><tp:taxon-name>
              <tp:taxon-name-part taxon-name-part-type="genus" reg="Pseudotomentella">Pseudotomentella</tp:taxon-name-part>
              <tp:taxon-name-part taxon-name-part-type="species" reg="atrofusca">atrofusca</tp:taxon-name-part>
            </tp:taxon-name><tp:taxon-authority>M.J.Larsen, Bull. Torrey Bot. Club. 98: 39 (1971)</tp:taxon-authority><xref ref-type="fig" rid="F10">Fig. 10</xref><!--PageBreak --></tp:nomenclature><tp:treatment-sec sec-type="material" id="SECID0EMLEK"><title>Type.</title><p>UNITED STATES. Arizona: Fort Valley, Coconino, on <italic><tp:taxon-name><tp:taxon-name-part taxon-name-part-type="genus" reg="Pinus">Pinus</tp:taxon-name-part><tp:taxon-name-part taxon-name-part-type="species" reg="ponderosa">ponderosa</tp:taxon-name-part></tp:taxon-name></italic> Laws., 21 September 1967, R. L. Gilbertson 7553 (holotype: ARIZ!, GenBank Acc. No. ITS: MK290732; isotype: SSMF 685–4578).</p></tp:treatment-sec><tp:treatment-sec sec-type="UNITE SH" id="SECID0E4LEK"><title>UNITE SH.</title><p>SH005338.07FU</p></tp:treatment-sec><tp:treatment-sec sec-type="description" id="SECID0ECMEK"><title>Description.</title><p><bold>Basidiome</bold> annual, resupinate, membranaceous, effused. Mature parts continuous, with a cottony texture. Hymenium smooth, brown. Immature parts discon<!--PageBreak -->tinuous, byssoid, with a cottony texture. Subhymenium and hymenium of immature parts initially whitish-grey to whitish-grey brown, when more mature blue grey to brown grey. Subiculum thin, loose, fibrous, pale brown; often forms the outer edge of the basidiome, extending noticeably beyond the hymenium. All characters recorded in dried state.</p><fig id="F10" position="float" orientation="portrait"><label>Figure 10.</label><caption><p>Micromorphological features of <italic><tp:taxon-name><tp:taxon-name-part taxon-name-part-type="genus" reg="Pseudotomentella">P.</tp:taxon-name-part><tp:taxon-name-part taxon-name-part-type="species" reg="atrofusca">atrofusca</tp:taxon-name-part></tp:taxon-name></italic> in KOH. Holotype: <bold>A, B</bold> basidiospores in frontal face <bold>C, D</bold> in lateral face.</p></caption><graphic xmlns:xlink="http://www.w3.org/1999/xlink" xlink:href="mycokeys-50-001-g010.jpg" position="float" orientation="portrait" xlink:type="simple" id="oo_290966.jpg"/></fig><p><bold>Hyphal cords</bold> connecting to the edge of the basidiome and thinning out underneath; whitish to pale brown. Individual cords dimitic; formed by a sheathing layer of skeletal hyphae and two layers of generative hyphae; the outer generative hyphae thinner and the inner ones wider, the latter often swollen interseptally. Skeletal hyphae 1.1–1.4 (–1.5) μm wide, with a mean width of 1.3 μm. Outer generative hyphae (2.2) 2.3–2.9 μm wide, with a mean width of 2.6 μm. Inner generative hyphae (3.8) 3.9–5.3 (5.5) μm wide, with a mean width of 4.5 μm. All hyphae pale yellowish-brown in both KOH and water.</p><p><bold>Hyphal system</bold> dimitic, clamp connections and reaction in Melzer’s reagent absent from all hyphae.</p><p><bold>Subicular hyphae</bold> of two kinds: (1) generative hyphae noticeably long and straight, thick-walled; forming a loose tissue, in which (2) skeletal hyphae occur sparsely (most common in areas to where hyphal cords attach). Generative hyphae (1.7–) 1.8–2.8 μm wide, with a mean width of 2.3 μm; pale yellowish-brown to yellowish-brown in both KOH and water. Skeletal hyphae with the same width and colour as in the hyphal cords.</p><p><bold>Subhymenial hyphae</bold> often somewhat sinuous, thin to thick-walled; forming a rather dense tissue. Individual hyphae (1.8–) 2.1–3.0 μm wide, with a mean width of 2.5 μm; hyaline to pale green in KOH, blue green in the presence of air; hyaline to pale blue green in water, with strongly granular contents.</p><p><bold>Basidia</bold> with four slightly curved sterigmata, occasionally two-sterigmate; clavate to narrowly clavate, sometimes clavopedunculate, thin-walled, with one-three slight constrictions. Dimensions: (33–) 34–56 (–59) × (5.8–) 6.2–7.8 (7.9) μm; mean dimensions: 44 × 7.2 μm. Sterigmata 4.4–5.6 (–6.8) μm long, with a mean length of 5.1 μm. Colours and reactions the same as for the subhymenial hyphae, but in addition often with granular contents in KOH.</p><p><bold>Cystidial organs</bold> lacking.</p><p><bold>Basidiospores</bold> in frontal face generally with a subcircular basic shape and an angular to nodulose or sometimes star or cross-shaped outline, covered in bi- or trifurcate, sometimes singularly attached, echinuli. Nearly all spores with five distinct, square lobes, but depending on the precise angle sometimes perceived as three; four-lobed spores occasionally occurring; abnormally large spores originating from two-sterigmate basidia infrequently seen. Frontal dimensions: (6.1–) 6.2–7.0 (–7.1) × (5.8–) 6.3–7.2 (–7.3) μm; mean dimensions: 6.6 × 6.8 μm; Q-value: 0.9–1.0; mean Q-value: 1.0. Echinuli 0.6–0.9 (–1.1) μm long, with a mean length of 0.8 μm. Lateral face ellipsoid to ovoid, usually with evenly rounded edges, sometimes with one-three lobes. Lateral dimensions: 6.3–6.9 (–7.3) × (4.0–) 4.1–4.8 (–5.0) μm; mean dimensions: 6.5 × 4.4 μm; Q-value: (1.3–) 1.4–1.6; mean Q-value: 1.5. Colour in both KOH and water pale brownish-yellow to pale blue green; inamyloid.</p><p><bold>Chlamydospores</bold> lacking.</p><!--PageBreak --></tp:treatment-sec><tp:treatment-sec sec-type="habitat" id="SECID0EJOEK"><title>Habitat.</title><p>The only specimen recorded to date of <italic><tp:taxon-name><tp:taxon-name-part taxon-name-part-type="genus" reg="Pseudotomentella">P.</tp:taxon-name-part><tp:taxon-name-part taxon-name-part-type="species" reg="atrofusca">atrofusca</tp:taxon-name-part></tp:taxon-name></italic> is the type collection, which was collected on wood of <italic><tp:taxon-name><tp:taxon-name-part taxon-name-part-type="genus" reg="Pinus">Pinus</tp:taxon-name-part><tp:taxon-name-part taxon-name-part-type="species" reg="ponderosa">ponderosa</tp:taxon-name-part></tp:taxon-name></italic>. Available UNITE sequences originate from root tips of <italic><tp:taxon-name><tp:taxon-name-part taxon-name-part-type="genus" reg="Rhododendron">Rhododendron</tp:taxon-name-part><tp:taxon-name-part taxon-name-part-type="species" reg="decorum">decorum</tp:taxon-name-part></tp:taxon-name></italic> (<xref ref-type="bibr" rid="B53">Kõljalg et al. 2005</xref>, <xref ref-type="bibr" rid="B74">Nilsson et al. 2019</xref>).</p></tp:treatment-sec><tp:treatment-sec sec-type="distribution" id="SECID0EYPEK"><title>Distribution.</title><p>Basidiome encountered in: United States. Soil or root tip samples confirm presence also in: China.</p></tp:treatment-sec><tp:treatment-sec sec-type="remarks" id="SECID0E4PEK"><title>Remarks.</title><p>Within the <italic><tp:taxon-name><tp:taxon-name-part taxon-name-part-type="genus" reg="Pseudotomentella">P.</tp:taxon-name-part><tp:taxon-name-part taxon-name-part-type="species" reg="tristis">tristis</tp:taxon-name-part></tp:taxon-name></italic> group, the basidiome of <italic><tp:taxon-name><tp:taxon-name-part taxon-name-part-type="genus" reg="Pseudotomentella">P.</tp:taxon-name-part><tp:taxon-name-part taxon-name-part-type="species" reg="atrofusca">atrofusca</tp:taxon-name-part></tp:taxon-name></italic> can be recognised by its hyphal cords and skeletal hyphae. These features make it unique within the group and the risk for confusion with any other described species should be small. Outside the <italic><tp:taxon-name><tp:taxon-name-part taxon-name-part-type="genus" reg="Pseudotomentella">P.</tp:taxon-name-part><tp:taxon-name-part taxon-name-part-type="species" reg="tristis">tristis</tp:taxon-name-part></tp:taxon-name></italic> group, <italic><tp:taxon-name><tp:taxon-name-part taxon-name-part-type="genus" reg="Pseudotomentella">P.</tp:taxon-name-part><tp:taxon-name-part taxon-name-part-type="species" reg="rhizopunctata">rhizopunctata</tp:taxon-name-part></tp:taxon-name></italic> is somewhat similar, but differs from <italic><tp:taxon-name><tp:taxon-name-part taxon-name-part-type="genus" reg="Pseudotomentella">P.</tp:taxon-name-part><tp:taxon-name-part taxon-name-part-type="species" reg="atrofusca">atrofusca</tp:taxon-name-part></tp:taxon-name></italic> by the presence of chlamydospores on its hyphal cords.</p></tp:treatment-sec><ref-list><ref id="B53"><mixed-citation xmlns:xlink="http://www.w3.org/1999/xlink" xlink:type="simple"><person-group><name name-style="western"><surname>Kõljalg</surname><given-names>U</given-names></name><name name-style="western"><surname>Larsson</surname><given-names>K-H</given-names></name><name name-style="western"><surname>Abarenkov</surname><given-names>K</given-names></name><name name-style="western"><surname>Nilsson</surname><given-names>RH</given-names></name><name name-style="western"><surname>Alexander</surname><given-names>IJ</given-names></name><name name-style="western"><surname>Eberhardt</surname><given-names>U</given-names></name><name name-style="western"><surname>Erland</surname><given-names>S</given-names></name><name name-style="western"><surname>Høiland</surname><given-names>K</given-names></name><name name-style="western"><surname>Kjøller</surname><given-names>R</given-names></name><name name-style="western"><surname>Larsson</surname><given-names>E</given-names></name><name name-style="western"><surname>Pennanen</surname><given-names>T</given-names></name><name name-style="western"><surname>Sen</surname><given-names>R</given-names></name><name name-style="western"><surname>Taylor</surname><given-names>AFS</given-names></name><name name-style="western"><surname>Tedersoo</surname><given-names>L</given-names></name><name name-style="western"><surname>Vrålstad</surname><given-names>T</given-names></name><name name-style="western"><surname>Ursing</surname><given-names>BM</given-names></name></person-group> (<year>2005</year>) <article-title>UNITE: a database providing web-based methods for the molecular identification of ectomycorrhizal fungi.</article-title><source>New Phytologist</source><volume>166</volume>(<issue>3</issue>): <fpage>1063</fpage>–<lpage>1068</lpage>. <ext-link xlink:type="simple" ext-link-type="doi" xlink:href="10.1111/j.1469-8137.2005.01376.x">https://doi.org/10.1111/j.1469-8137.2005.01376.x</ext-link></mixed-citation></ref><ref id="B74"><mixed-citation xmlns:xlink="http://www.w3.org/1999/xlink" xlink:type="simple"><person-group><name name-style="western"><surname>Nilsson</surname><given-names>RH</given-names></name><name name-style="western"><surname>Larsson</surname><given-names>K-H</given-names></name><name name-style="western"><surname>Taylor</surname><given-names>AFS</given-names></name><name name-style="western"><surname>Bengtsson-Palme</surname><given-names>J</given-names></name><name name-style="western"><surname>Jeppesen</surname><given-names>TS</given-names></name><name name-style="western"><surname>Schigel</surname><given-names>D</given-names></name><name name-style="western"><surname>Kennedy</surname><given-names>P</given-names></name><name name-style="western"><surname>Picard</surname><given-names>K</given-names></name><name name-style="western"><surname>Glöckner</surname><given-names>FO</given-names></name><name name-style="western"><surname>Tedersoo</surname><given-names>L</given-names></name><name name-style="western"><surname>Saar</surname><given-names>I</given-names></name><name name-style="western"><surname>Kõljalg</surname><given-names>U</given-names></name><name name-style="western"><surname>Abarenkov</surname><given-names>K</given-names></name></person-group> (<year>2019</year>) The UNITE database for molecular identification of fungi: handling dark taxa and parallel taxonomic classifications. Nucleic Acids Research 47(D1): D259–D264. <ext-link xlink:type="simple" ext-link-type="doi" xlink:href="10.1093/nar/gky1022">https://doi.org/10.1093/nar/gky1022</ext-link></mixed-citation></ref></ref-list></tp:taxon-treatment>
