# Supplementary material for: Solving the taxonomic identity of Pseudotomentellatristis s.l. (Thelephorales, Basidiomycota) – a multi-gene phylogeny and taxonomic review, integrating ecological and geographical data
Source: MycoKeys. 2019 Apr 4;50:1–77. doi: 10.3897/mycokeys.50.32432 (PMC6477855; doi:10.3897/mycokeys.50.32432)
Supplement: XML Treatment for Pseudotomentella sciastra [file mycokeys.50.32432-treatment9.xml]

<!DOCTYPE tp:taxon-treatment
  PUBLIC "-//TaxonX//DTD Taxonomic Treatment Publishing DTD v0 20100105//EN" "tax-treatment-NSO.dtd">
<tp:taxon-treatment xmlns:tp="http://www.plazi.org/taxpub"><tp:treatment-meta><kwd-group><label>Taxon classification</label><kwd><named-content xmlns:xlink="http://www.w3.org/1999/xlink" content-type="kingdom">Fungi</named-content></kwd><kwd><named-content xmlns:xlink="http://www.w3.org/1999/xlink" content-type="order">Thelephorales</named-content></kwd><kwd><named-content xmlns:xlink="http://www.w3.org/1999/xlink" content-type="family">Thelephoraceae</named-content></kwd></kwd-group><mixed-citation publication-type="journal"><person-group><name><surname>Svantesson</surname><given-names>Sten</given-names></name><name><surname>Larsson</surname><given-names>Karl-Henrik</given-names></name><name><surname>Kõljalg</surname><given-names>Urmas</given-names></name><name><surname>W. May</surname><given-names>Tom</given-names></name><name><surname>Patrik Cangren</surname><given-names/></name><name><surname>Henrik Nilsson</surname><given-names>R.</given-names></name><name><surname>Larsson</surname><given-names>Ellen</given-names></name></person-group><article-title>Solving the taxonomic identity of <italic><tp:taxon-name><tp:taxon-name-part taxon-name-part-type="genus" reg="Pseudotomentella">Pseudotomentella</tp:taxon-name-part><tp:taxon-name-part taxon-name-part-type="species" reg="tristis">tristis</tp:taxon-name-part></tp:taxon-name></italic> s.l. (<tp:taxon-name><tp:taxon-name-part taxon-name-part-type="order">Thelephorales</tp:taxon-name-part></tp:taxon-name>, <tp:taxon-name><tp:taxon-name-part taxon-name-part-type="phylum">Basidiomycota</tp:taxon-name-part></tp:taxon-name>) – a multi-gene phylogeny and taxonomic review, integrating ecological and geographical data</article-title><source>MycoKeys</source><day>04</day><month>4</month><year>2019</year><volume>50</volume><fpage>1</fpage><lpage>77</lpage><pub-id pub-id-type="doi">10.3897/mycokeys.50.32432</pub-id></mixed-citation></tp:treatment-meta><tp:nomenclature><tp:taxon-name>
              <tp:taxon-name-part taxon-name-part-type="genus" reg="Pseudotomentella">Pseudotomentella</tp:taxon-name-part>
              <tp:taxon-name-part taxon-name-part-type="species" reg="sciastra">sciastra</tp:taxon-name-part>
              <object-id xmlns:xlink="http://www.w3.org/1999/xlink" content-type="mycobank" xlink:type="simple">MB829025</object-id>
            </tp:taxon-name><tp:taxon-authority>Svantesson &amp; Kõljalg</tp:taxon-authority><tp:taxon-status xmlns:xlink="http://www.w3.org/1999/xlink" xlink:type="simple">sp. nov.</tp:taxon-status><xref ref-type="fig" rid="F15">Fig. 15</xref></tp:nomenclature><tp:treatment-sec sec-type="material" id="SECID0EV3FK"><title>Type.</title><p>SWEDEN. Småland: Jönköping, Svarttorp, Ramlaklint, boreonemoral, mixed, old-growth forest, on soil with intermediate pH, 12 September 2016, S. Svantesson 359 (holotype: GB!, GenBank Acc. No. ITS: MK290686).</p></tp:treatment-sec><tp:treatment-sec sec-type="UNITE SH" id="SECID0E13FK"><title>UNITE SH.</title><p>SH030554.07FU</p></tp:treatment-sec><tp:treatment-sec sec-type="etymology" id="SECID0E63FK"><title>Etymology.</title><p>The name refers to the dark, star-like appearance of the spores.</p></tp:treatment-sec><tp:treatment-sec sec-type="description" id="SECID0EE4FK"><title>Description.</title><p><bold>Basidiomata</bold> annual, resupinate, membranaceous, effused – often to several tens of centimetres in diameter. Mature parts continuous, with a cottony texture when fresh and a rather firm, fibrous and compact, yet quite soft and elastic texture when dried. Hymenium smooth, but sometimes strongly undulating; blue grey when fresh and brown with a pinkish hue when dried. Immature parts discontinuous, byssoid with a cottony texture, both when fresh and when dried. Subhymenium and hymenium of immature parts blue grey when fresh or occasionally green or even yellow; blue grey to brown grey when dried. Subiculum well developed, loose, fibrous, pale orange brown to brown; often forms the outer edge of basidiomata, extending noticeably beyond the hymenium.</p><fig id="F15" position="float" orientation="portrait"><label>Figure 15.</label><caption><p>Morphological features of <italic><tp:taxon-name><tp:taxon-name-part taxon-name-part-type="genus" reg="Pseudotomentella">P.</tp:taxon-name-part><tp:taxon-name-part taxon-name-part-type="species" reg="sciastra">sciastra</tp:taxon-name-part></tp:taxon-name></italic>, mounted in KOH and macroscopically. <bold>A</bold> basidiospore in frontal face (O F110317) <bold>B</bold> in frontal and lateral faces (O F110317) <bold>C</bold> in lateral face (O F110317) <bold>D</bold> subicular hyphae (O F110317) <bold>E</bold> (SS420) <bold>F</bold> (SS312) mature basidiomata.</p></caption><graphic xmlns:xlink="http://www.w3.org/1999/xlink" xlink:href="mycokeys-50-001-g015.jpg" position="float" orientation="portrait" xlink:type="simple" id="oo_290971.jpg"/></fig><p><bold>Hyphal cords</bold> lacking, but loose bundles of subicular hyphae sometimes present.</p><p><bold>Hyphal system</bold> monomitic, clamp connections absent from all hyphae.</p><p><bold>Subicular hyphae</bold> noticeably long and straight, thick-walled; forming a loose tissue. Individual hyphae (3.9–) 4.4–6.6 (–6.8) μm wide, with a mean width of 5.0–5.8 μm; brown to orange brown in KOH, orange brown in water.</p><p><bold>Subhymenial hyphae</bold> often somewhat sinuous, thin to thick-walled; forming a rather dense tissue. Individual hyphae 2.9–5.0 (–6.0) μm wide, with a mean width of 3.8–4.0 μm; hyaline to pale green in KOH, blue green in the presence of air; pale orange green to pale yellowish-green in water, with strongly granular contents.</p><p><bold>Encrustation</bold> granular, probably amyloid (hard to observe due to the colour); blackish-brown in KOH, dark blue green in the presence of air; blackish-brown in water; scattered in occurrence on the upper parts of subhymenial hyphae and on the lower parts of basidia.</p><!--PageBreak --><p><bold>Basidia</bold> with four slightly curved sterigmata, occasionally two-sterigmate; clavate to narrowly clavate, sometimes clavopedunculate, thin-walled, with one-three slight constrictions. Dimensions: 42–67 (–68) × 7.3–9.0 (–9.3) μm; mean dimensions: 54–55 × 7.8–8.1 μm. Sterigmata (6.0–) 6.3–8.9 (–9.1) μm long, with a mean length of 7.4–7.9 μm. Colours and reactions the same as for the subhymenial hyphae, but in addition often with granular contents in KOH.</p><p><bold>Cystidial organs</bold> lacking.</p><p><bold>Basidiospores</bold> in frontal face with a subcircular basic shape and a star- or cross-shaped, sometimes angular to nodulose outline, covered in bi- or trifurcate, sometimes singularly attached, echinuli. Nearly all spores with four-six distinct, rounded to more often square lobes or rarely corners; abnormally large spores originating from two-sterigmate basidia infrequently occurring. Frontal dimensions: (6.0–) 6.1–7.9 (–8.1) × 6.3–8.2 μm; mean dimensions: 6.6–7.3 × 6.7–7.7 μm; Q-value: 0.9–1.1; mean Q-value: 1.0. Echinuli (0.5–) 0.6–1.2 (–1.4) μm long, with a mean length of 0.8–0.9 μm. Lateral face ellipsoid to ovoid, with evenly rounded edges or one-three lobes. Lateral dimensions: (6.2–) 6.5–7.7 (–8.0) × (4.3–) 4.4–6.0 (–6.2) μm; mean dimensions: 6.8–7.3 × 4.6–5.4 μm; Q-value: 1.2–1.6 (–1.7); mean Q-value: 1.3–1.5. Colour in KOH brown to yellow brown, in the presence of air often with a green to blue green reaction; in water pale greenish to pale greenish-orange; occasionally amyloid.</p><p><bold>Chlamydospores</bold> lacking.</p></tp:treatment-sec><tp:treatment-sec sec-type="habitat" id="SECID0EV6FK"><title>Habitat.</title><p>Recent Scandinavian collections have been made in mature to old coniferous, deciduous or mixed forests on soil with intermediate to high pH. <italic><tp:taxon-name><tp:taxon-name-part taxon-name-part-type="genus" reg="Pseudotomentella">Pseudotomentella</tp:taxon-name-part><tp:taxon-name-part taxon-name-part-type="species" reg="sciastra">sciastra</tp:taxon-name-part></tp:taxon-name></italic> has been found to form ectomycorrhiza with at least <italic><tp:taxon-name><tp:taxon-name-part taxon-name-part-type="genus" reg="Castanea">Castanea</tp:taxon-name-part><tp:taxon-name-part taxon-name-part-type="species" reg="sativa">sativa</tp:taxon-name-part></tp:taxon-name></italic>, <italic><tp:taxon-name><tp:taxon-name-part taxon-name-part-type="genus" reg="Cedrus">Cedrus</tp:taxon-name-part><tp:taxon-name-part taxon-name-part-type="species" reg="libani">libani</tp:taxon-name-part></tp:taxon-name></italic>, <italic><tp:taxon-name><tp:taxon-name-part taxon-name-part-type="genus" reg="Neottia">Neottia</tp:taxon-name-part><tp:taxon-name-part taxon-name-part-type="species" reg="ovata">ovata</tp:taxon-name-part></tp:taxon-name></italic>, <italic><tp:taxon-name><tp:taxon-name-part taxon-name-part-type="genus" reg="Picea">Picea</tp:taxon-name-part><tp:taxon-name-part taxon-name-part-type="species" reg="abies">abies</tp:taxon-name-part></tp:taxon-name></italic> and <italic><tp:taxon-name><tp:taxon-name-part taxon-name-part-type="genus" reg="Quercus">Quercus</tp:taxon-name-part></tp:taxon-name></italic> sp. (<xref ref-type="bibr" rid="B53">Kõljalg et al. 2005</xref>, <xref ref-type="bibr" rid="B74">Nilsson et al. 2019</xref>).</p></tp:treatment-sec><tp:treatment-sec sec-type="distribution" id="SECID0EBCGK"><title>Distribution.</title><p>Basidiomata encountered in: Estonia, Finland, Norway, Sweden, Turkey and the United Kingdom. Soil or root tip samples confirm presence also in: the Czech Republic, Mexico, Portugal (Madeira) and the United States.</p></tp:treatment-sec><tp:treatment-sec sec-type="remarks" id="SECID0EGCGK"><title>Remarks.</title><p>All studied European specimens previously identified as <italic><tp:taxon-name><tp:taxon-name-part taxon-name-part-type="genus" reg="Pseudotomentella">P.</tp:taxon-name-part><tp:taxon-name-part taxon-name-part-type="species" reg="atrofusca">atrofusca</tp:taxon-name-part></tp:taxon-name></italic> belong to <italic><tp:taxon-name><tp:taxon-name-part taxon-name-part-type="genus" reg="Pseudotomentella">P.</tp:taxon-name-part><tp:taxon-name-part taxon-name-part-type="species" reg="sciastra">sciastra</tp:taxon-name-part></tp:taxon-name></italic>. The two species display considerable morphological differences (see key).</p><p>Within the <italic><tp:taxon-name><tp:taxon-name-part taxon-name-part-type="genus" reg="Pseudotomentella">P.</tp:taxon-name-part><tp:taxon-name-part taxon-name-part-type="species" reg="tristis">tristis</tp:taxon-name-part></tp:taxon-name></italic> group, the basidiomata of <italic><tp:taxon-name><tp:taxon-name-part taxon-name-part-type="genus" reg="Pseudotomentella">P.</tp:taxon-name-part><tp:taxon-name-part taxon-name-part-type="species" reg="sciastra">sciastra</tp:taxon-name-part></tp:taxon-name></italic> are recognised by their lack of hyphal cords and skeletal hyphae and their soft, yet rather firm and compact and ± elastic texture after drying, bluish to greenish colour of immature parts, wide subicular hyphae and small, star-shaped spores. <italic><tp:taxon-name><tp:taxon-name-part taxon-name-part-type="genus" reg="Pseudotomentella">Pseudotomentella</tp:taxon-name-part><tp:taxon-name-part taxon-name-part-type="species" reg="pinophila">pinophila</tp:taxon-name-part></tp:taxon-name></italic> is similar, but has narrower subicular hyphae and larger spores.</p></tp:treatment-sec><tp:treatment-sec sec-type="Additional specimens studied" id="SECID0EOEGK"><title>Additional specimens studied.</title><p>ESTONIA. Ida-Virumaa: Illuka, Puhatu Nature Reserve, Poruni primeval forest, wetlands, 1 October 2006, U. Kõljalg (TU 100644*); [Saare,] Saarema, Kihelkonna, Hülgera, Sampling area G4422, 25 September 2015, A. Saitta (TU 124211*, TU 124213*);</p><p>FINLAND. Etelä-Häme: Jyväskylä, Korpilahti, Oittila, on dead trunk of <italic><tp:taxon-name><tp:taxon-name-part taxon-name-part-type="genus" reg="Ulmus">Ulmus</tp:taxon-name-part><tp:taxon-name-part taxon-name-part-type="species" reg="glabra">glabra</tp:taxon-name-part></tp:taxon-name></italic>, 3 September 2014, U. Söderholm 4755 (H 6052710); Kanta-Häme: Lammi, Lammi Biological Station, Leib-rich forest, 12 September 2001, K.-H. Larsson (TU 108754*);</p><!--PageBreak --><p>NORWAY. Oslo (county): Oslo (municipality), Bygdøy, Hengsåsen, boreonemoral, mixed forest on soil with high pH, 16 August 2010, K.-H. Larsson and N. Svensson (O F110317*); Østfold: Moss, Jeløya, boreonemoral, mixed forest on soil with high pH, 26 September 2010, S. Svantesson and N. Svensson (O F110318*); Oppland: Dovre, Grimsdalen, Austre Stakkstosætra, <italic><tp:taxon-name><tp:taxon-name-part taxon-name-part-type="genus" reg="Pinus">Pinus</tp:taxon-name-part><tp:taxon-name-part taxon-name-part-type="species" reg="sylvestris">sylvestris</tp:taxon-name-part></tp:taxon-name></italic> forest, 26 August 2010, K.-H. Larsson and S. Svantesson (O F110301); Vestfold: Larvik, Kvelde, Jordstøyp, boreonemoral, mixed forest on soil with intermediate pH, 1 October 2010, K.-H. Larsson (O F110302); Ibidem, on soil with high pH, 1 September 2010, K.-H. Larsson and S. Svantesson (O F110303, F110304); Aust-Agder, Risør, Glupedalen, boreonemoral, mixed forest on soil with high pH, 10 September 2010, S. Svantesson and N. Svensson (O F110319, F110320, F110321); Aust-Agder: Tvedestrand, Eidbo, boreonemoral, mixed forest on soil with intermediate pH, 10 September 2010, S. Svantesson and N. Svensson (O F110322*); Oslo (county): Oslo (municipality), Gressholmen, boreonemoral, mixed forest on soil with high pH, 20 September 2010, S. Svantesson (O F110323, F110324); Oslo (county): Oslo (municipality), Killingen, boreonemoral, mixed forest on soil with high pH, 22 September 2010, S. Svantesson (O F110325); Buskerud: Ringerike, Ulltveit Nature Reserve, boreonemoral, coniferous forest on soil with high pH, 25 September 2010, S. Svantesson and N. Svensson (O F110326);</p><p>SWEDEN. Småland: Jönköping, Svarttorp, Ramlaklint, boreonemoral, mixed, old-growth forest, on soil with intermediate pH, 12 September 2016, S. Svantesson 360 (GB); Bohuslän: Tanum (municipality), Tanum (parish), Lammön, boreonemoral, deciduous forest on soil with high pH, 6 September 2016, S. Svantesson 312* (GB); Västergötland: Göteborg, Askim, Årekärrslunden, 24 October 2015, K.-H. Larsson 17308b* (GB); Dalsland, Mellerud, Skållerud, Österbo, mixed forest on soil with high pH, 20 September 2017, S. Svantesson 420* (GB); Ibidem, Norgekullen SW, coniferous forest on soil with high pH, 20 September 2017, S. Svantesson 423* (GB);</p><p>TURKEY. [Antalya: Elmalı,] Ciglikara, 2009, L. Tedersoo (TU 110153*); [Isparta:] Yukan-Gökdere [=Yukarı Gökdere], 2009, L. Tedersoo (TU 110113*);</p><p>UNITED KINGDOM. Scotland, Aberdeenshire: Inverurie, Burnhervie, in a small group of planted <italic><tp:taxon-name><tp:taxon-name-part taxon-name-part-type="genus" reg="Populus">Populus</tp:taxon-name-part></tp:taxon-name></italic> trees, 16 September 2005, I. J. Alexander (TAA 187322*).</p></tp:treatment-sec><ref-list><ref id="B53"><mixed-citation xmlns:xlink="http://www.w3.org/1999/xlink" xlink:type="simple"><person-group><name name-style="western"><surname>Kõljalg</surname><given-names>U</given-names></name><name name-style="western"><surname>Larsson</surname><given-names>K-H</given-names></name><name name-style="western"><surname>Abarenkov</surname><given-names>K</given-names></name><name name-style="western"><surname>Nilsson</surname><given-names>RH</given-names></name><name name-style="western"><surname>Alexander</surname><given-names>IJ</given-names></name><name name-style="western"><surname>Eberhardt</surname><given-names>U</given-names></name><name name-style="western"><surname>Erland</surname><given-names>S</given-names></name><name name-style="western"><surname>Høiland</surname><given-names>K</given-names></name><name name-style="western"><surname>Kjøller</surname><given-names>R</given-names></name><name name-style="western"><surname>Larsson</surname><given-names>E</given-names></name><name name-style="western"><surname>Pennanen</surname><given-names>T</given-names></name><name name-style="western"><surname>Sen</surname><given-names>R</given-names></name><name name-style="western"><surname>Taylor</surname><given-names>AFS</given-names></name><name name-style="western"><surname>Tedersoo</surname><given-names>L</given-names></name><name name-style="western"><surname>Vrålstad</surname><given-names>T</given-names></name><name name-style="western"><surname>Ursing</surname><given-names>BM</given-names></name></person-group> (<year>2005</year>) <article-title>UNITE: a database providing web-based methods for the molecular identification of ectomycorrhizal fungi.</article-title><source>New Phytologist</source><volume>166</volume>(<issue>3</issue>): <fpage>1063</fpage>–<lpage>1068</lpage>. <ext-link xlink:type="simple" ext-link-type="doi" xlink:href="10.1111/j.1469-8137.2005.01376.x">https://doi.org/10.1111/j.1469-8137.2005.01376.x</ext-link></mixed-citation></ref><ref id="B74"><mixed-citation xmlns:xlink="http://www.w3.org/1999/xlink" xlink:type="simple"><person-group><name name-style="western"><surname>Nilsson</surname><given-names>RH</given-names></name><name name-style="western"><surname>Larsson</surname><given-names>K-H</given-names></name><name name-style="western"><surname>Taylor</surname><given-names>AFS</given-names></name><name name-style="western"><surname>Bengtsson-Palme</surname><given-names>J</given-names></name><name name-style="western"><surname>Jeppesen</surname><given-names>TS</given-names></name><name name-style="western"><surname>Schigel</surname><given-names>D</given-names></name><name name-style="western"><surname>Kennedy</surname><given-names>P</given-names></name><name name-style="western"><surname>Picard</surname><given-names>K</given-names></name><name name-style="western"><surname>Glöckner</surname><given-names>FO</given-names></name><name name-style="western"><surname>Tedersoo</surname><given-names>L</given-names></name><name name-style="western"><surname>Saar</surname><given-names>I</given-names></name><name name-style="western"><surname>Kõljalg</surname><given-names>U</given-names></name><name name-style="western"><surname>Abarenkov</surname><given-names>K</given-names></name></person-group> (<year>2019</year>) The UNITE database for molecular identification of fungi: handling dark taxa and parallel taxonomic classifications. Nucleic Acids Research 47(D1): D259–D264. <ext-link xlink:type="simple" ext-link-type="doi" xlink:href="10.1093/nar/gky1022">https://doi.org/10.1093/nar/gky1022</ext-link></mixed-citation></ref></ref-list></tp:taxon-treatment>
