# Supplementary material for: Solving the taxonomic identity of Pseudotomentellatristis s.l. (Thelephorales, Basidiomycota) – a multi-gene phylogeny and taxonomic review, integrating ecological and geographical data
Source: MycoKeys. 2019 Apr 4;50:1–77. doi: 10.3897/mycokeys.50.32432 (PMC6477855; doi:10.3897/mycokeys.50.32432)
Supplement: XML Treatment for Pseudotomentella tristis [file mycokeys.50.32432-treatment10.xml]

<!DOCTYPE tp:taxon-treatment
  PUBLIC "-//TaxonX//DTD Taxonomic Treatment Publishing DTD v0 20100105//EN" "tax-treatment-NSO.dtd">
<tp:taxon-treatment xmlns:tp="http://www.plazi.org/taxpub"><tp:treatment-meta><kwd-group><label>Taxon classification</label><kwd><named-content xmlns:xlink="http://www.w3.org/1999/xlink" content-type="kingdom">Fungi</named-content></kwd><kwd><named-content xmlns:xlink="http://www.w3.org/1999/xlink" content-type="order">Thelephorales</named-content></kwd><kwd><named-content xmlns:xlink="http://www.w3.org/1999/xlink" content-type="family">Thelephoraceae</named-content></kwd></kwd-group><mixed-citation publication-type="journal"><person-group><name><surname>Svantesson</surname><given-names>Sten</given-names></name><name><surname>Larsson</surname><given-names>Karl-Henrik</given-names></name><name><surname>Kõljalg</surname><given-names>Urmas</given-names></name><name><surname>W. May</surname><given-names>Tom</given-names></name><name><surname>Patrik Cangren</surname><given-names/></name><name><surname>Henrik Nilsson</surname><given-names>R.</given-names></name><name><surname>Larsson</surname><given-names>Ellen</given-names></name></person-group><article-title>Solving the taxonomic identity of <italic><tp:taxon-name><tp:taxon-name-part taxon-name-part-type="genus" reg="Pseudotomentella">Pseudotomentella</tp:taxon-name-part><tp:taxon-name-part taxon-name-part-type="species" reg="tristis">tristis</tp:taxon-name-part></tp:taxon-name></italic> s.l. (<tp:taxon-name><tp:taxon-name-part taxon-name-part-type="order">Thelephorales</tp:taxon-name-part></tp:taxon-name>, <tp:taxon-name><tp:taxon-name-part taxon-name-part-type="phylum">Basidiomycota</tp:taxon-name-part></tp:taxon-name>) – a multi-gene phylogeny and taxonomic review, integrating ecological and geographical data</article-title><source>MycoKeys</source><day>04</day><month>4</month><year>2019</year><volume>50</volume><fpage>1</fpage><lpage>77</lpage><pub-id pub-id-type="doi">10.3897/mycokeys.50.32432</pub-id></mixed-citation></tp:treatment-meta><tp:nomenclature><tp:taxon-name>
              <tp:taxon-name-part taxon-name-part-type="genus" reg="Pseudotomentella">Pseudotomentella</tp:taxon-name-part>
              <tp:taxon-name-part taxon-name-part-type="species" reg="tristis">tristis</tp:taxon-name-part>
            </tp:taxon-name><tp:taxon-authority>(P. Karst.) M.J.Larsen, Nova Hedwigia 22(1–2): 613 (1971) [1972]</tp:taxon-authority><xref ref-type="fig" rid="F16">Fig. 16</xref><!--PageBreak --></tp:nomenclature><tp:treatment-sec sec-type="Homotypic names" id="SECID0ESHGK"><title>Homotypic names.</title><p><tp:taxon-name><tp:taxon-name-part taxon-name-part-type="genus" reg="Hypochnus">Hypochnus</tp:taxon-name-part><tp:taxon-name-part taxon-name-part-type="species" reg="subfuscus">subfuscus</tp:taxon-name-part><tp:taxon-name-part taxon-name-part-type="infraspecific-rank">ssp.</tp:taxon-name-part><tp:taxon-name-part taxon-name-part-type="subspecies" reg="tristis">tristis</tp:taxon-name-part></tp:taxon-name> P.Karst., Meddeland. Soc. Fauna Fl. Fenn. 9: 71 (1883). <italic><tp:taxon-name><tp:taxon-name-part taxon-name-part-type="genus" reg="Hypochnus">Hypochnus</tp:taxon-name-part><tp:taxon-name-part taxon-name-part-type="species" reg="tristis">tristis</tp:taxon-name-part></tp:taxon-name></italic> (P.Karst.) P.Karst. Bidrag Kännedom Finlands Natur Folk. 48: 440 (1889). <italic><tp:taxon-name><tp:taxon-name-part taxon-name-part-type="genus" reg="Tomentella">Tomentella</tp:taxon-name-part><tp:taxon-name-part taxon-name-part-type="species" reg="tristis">tristis</tp:taxon-name-part></tp:taxon-name></italic> (P.Karst.) Höhn. &amp; Litsch., Sitzungsber. Kaiserl. Akad. Wiss., Wien. Math.-Naturwiss. Cl., Abt. 1 115: 1572 (1906). Type. FINLAND. Tavastia australis [= Etelä-Häme]: Tammela, Mustiala, ad Betulam, 19 August 1865, P.A. Karsten (lectotype: Herbarium P. A. Karsten 3036 [H 6018703]!, designated by M.J. Larsen in Nova Hedwigia 22(1–2): 613 (1971) [1972]); SWE<!--PageBreak --><!--PageBreak -->DEN. Västerbotten: Vännäs, Orrböle, boreal, mixed forest on soil with high pH, 28 August 2015, S. Svantesson 193 (EPITYPE: GB!, here designated, MycoBank Typification No. MBT384911, GenBank Acc. No. ITS: MK290679).</p><fig id="F16" position="float" orientation="portrait"><label>Figure 16.</label><caption><p>Morphological features of <italic><tp:taxon-name><tp:taxon-name-part taxon-name-part-type="genus" reg="Pseudotomentella">P.</tp:taxon-name-part><tp:taxon-name-part taxon-name-part-type="species" reg="tristis">tristis</tp:taxon-name-part></tp:taxon-name></italic>, mounted in KOH and macroscopically. A (LK54/13) <bold>B</bold> (lectotype) <bold>C</bold> (epitype), basidiospores in frontal face <bold>D</bold> (epitype) <bold>E</bold> (TAA 159485) in lateral face <bold>F</bold> subicular hyphae (epitype) <bold>G</bold> young basidiome (TU 115439) <bold>H</bold> mature basidiome (TU 115642).</p></caption><graphic xmlns:xlink="http://www.w3.org/1999/xlink" xlink:href="mycokeys-50-001-g016.jpg" position="float" orientation="portrait" xlink:type="simple" id="oo_290972.jpg"/></fig></tp:treatment-sec><tp:treatment-sec sec-type="Heterotypic names" id="SECID0EMLGK"><title>Heterotypic names.</title><p><bold><italic><tp:taxon-name><tp:taxon-name-part taxon-name-part-type="genus" reg="Hypochnopsis">Hypochnopsis</tp:taxon-name-part><tp:taxon-name-part taxon-name-part-type="species" reg="fuscata">fuscata</tp:taxon-name-part></tp:taxon-name></italic></bold> P.Karst., Bidrag Kännedom Finlands Natur Folk 48: 443 (1889). <italic><tp:taxon-name><tp:taxon-name-part taxon-name-part-type="genus" reg="Hypochnus">Hypochnus</tp:taxon-name-part><tp:taxon-name-part taxon-name-part-type="species" reg="fuscatus">fuscatus</tp:taxon-name-part></tp:taxon-name></italic> (P.Karst.) Sacc., Syll. fung. 9: 244 (1891). Type. FINLAND. Tavastia australis: Messuby [Tavastia australis = Etelä-Häme; Messuby is part of the city of Tampere], September 1860, P.A. Karsten (lectotype: Herbarium P.A. Karsten 770 [H 6059014]!, designated by M.J. Larsen in Nova Hedwigia 22(1–2): 616 (1971) [1972]); SWEDEN. Västerbotten: Vännäs, Orrböle, boreal, mixed forest on ground with high pH, 28 August 2015, S. Svantesson 193 (EPITYPE: GB!, here designated, MycoBank Typification No. MBT384955, GenBank Acc. No. ITS: MK290679).</p></tp:treatment-sec></tp:taxon-treatment>
