# Supplementary material for: Solving the taxonomic identity of Pseudotomentellatristis s.l. (Thelephorales, Basidiomycota) – a multi-gene phylogeny and taxonomic review, integrating ecological and geographical data
Source: MycoKeys. 2019 Apr 4;50:1–77. doi: 10.3897/mycokeys.50.32432 (PMC6477855; doi:10.3897/mycokeys.50.32432)
Supplement: XML Treatment for Pseudotomentella tristoides [file mycokeys.50.32432-treatment12.xml]

<!DOCTYPE tp:taxon-treatment
  PUBLIC "-//TaxonX//DTD Taxonomic Treatment Publishing DTD v0 20100105//EN" "tax-treatment-NSO.dtd">
<tp:taxon-treatment xmlns:tp="http://www.plazi.org/taxpub"><tp:treatment-meta><kwd-group><label>Taxon classification</label><kwd><named-content xmlns:xlink="http://www.w3.org/1999/xlink" content-type="kingdom">Fungi</named-content></kwd><kwd><named-content xmlns:xlink="http://www.w3.org/1999/xlink" content-type="order">Thelephorales</named-content></kwd><kwd><named-content xmlns:xlink="http://www.w3.org/1999/xlink" content-type="family">Thelephoraceae</named-content></kwd></kwd-group><mixed-citation publication-type="journal"><person-group><name><surname>Svantesson</surname><given-names>Sten</given-names></name><name><surname>Larsson</surname><given-names>Karl-Henrik</given-names></name><name><surname>Kõljalg</surname><given-names>Urmas</given-names></name><name><surname>W. May</surname><given-names>Tom</given-names></name><name><surname>Patrik Cangren</surname><given-names/></name><name><surname>Henrik Nilsson</surname><given-names>R.</given-names></name><name><surname>Larsson</surname><given-names>Ellen</given-names></name></person-group><article-title>Solving the taxonomic identity of <italic><tp:taxon-name><tp:taxon-name-part taxon-name-part-type="genus" reg="Pseudotomentella">Pseudotomentella</tp:taxon-name-part><tp:taxon-name-part taxon-name-part-type="species" reg="tristis">tristis</tp:taxon-name-part></tp:taxon-name></italic> s.l. (<tp:taxon-name><tp:taxon-name-part taxon-name-part-type="order">Thelephorales</tp:taxon-name-part></tp:taxon-name>, <tp:taxon-name><tp:taxon-name-part taxon-name-part-type="phylum">Basidiomycota</tp:taxon-name-part></tp:taxon-name>) – a multi-gene phylogeny and taxonomic review, integrating ecological and geographical data</article-title><source>MycoKeys</source><day>04</day><month>4</month><year>2019</year><volume>50</volume><fpage>1</fpage><lpage>77</lpage><pub-id pub-id-type="doi">10.3897/mycokeys.50.32432</pub-id></mixed-citation></tp:treatment-meta><tp:nomenclature><tp:taxon-name>
              <tp:taxon-name-part taxon-name-part-type="genus" reg="Pseudotomentella">Pseudotomentella</tp:taxon-name-part>
              <tp:taxon-name-part taxon-name-part-type="species" reg="tristoides">tristoides</tp:taxon-name-part>
              <object-id xmlns:xlink="http://www.w3.org/1999/xlink" content-type="mycobank" xlink:type="simple">MB829030</object-id>
            </tp:taxon-name><tp:taxon-authority>
Svantesson &amp; K.H.Larss.</tp:taxon-authority><tp:taxon-status xmlns:xlink="http://www.w3.org/1999/xlink" xlink:type="simple">sp. nov.</tp:taxon-status><xref ref-type="fig" rid="F17">Fig. 17</xref></tp:nomenclature><tp:treatment-sec sec-type="material" id="SECID0EW2GK"><title>Type.</title><p>NORWAY. Nord-Tröndelag: Snåsa, Bergsåsen, boreal, deciduous forest on soil with intermediate pH, 28 August 2012, K.-H. Larsson (holotype: O F110306!, GenBank Acc. No. ITS: MK290692).</p></tp:treatment-sec><tp:treatment-sec sec-type="UNITE SH" id="SECID0E22GK"><title>UNITE SH.</title><p>SH030566.07FU</p></tp:treatment-sec><tp:treatment-sec sec-type="etymology" id="SECID0EA3GK"><title>Etymology.</title><p>The name refers to the overall similarity between this species and <italic><tp:taxon-name><tp:taxon-name-part taxon-name-part-type="genus" reg="Pseudotomentella">P.</tp:taxon-name-part><tp:taxon-name-part taxon-name-part-type="species" reg="tristis">tristis</tp:taxon-name-part></tp:taxon-name></italic>.</p></tp:treatment-sec><tp:treatment-sec sec-type="description" id="SECID0ER3GK"><title>Description.</title><p><bold>Basidiome</bold> annual, resupinate, membranaceous, effused to approximately ten centimetres in diameter. Mature parts continuous, with a rather firm, fibrous and compact, yet quite soft and elastic texture. Hymenium smooth; brown with a reddish hue. Immature parts discontinuous, byssoid with a cottony texture. Subhymenium and hymenium of immature parts initially pale greyish-blue, when more mature dark blue grey. Subiculum well-developed, loose, fibrous, brown with an orange hue; forms the outer edge of the basidiome, extending noticeably beyond the hymenium. All characters recorded in dried state.</p><fig id="F17" position="float" orientation="portrait"><label>Figure 17.</label><caption><p>Micromorphological features of <italic><tp:taxon-name><tp:taxon-name-part taxon-name-part-type="genus" reg="Pseudotomentella">P.</tp:taxon-name-part><tp:taxon-name-part taxon-name-part-type="species" reg="tristoides">tristoides</tp:taxon-name-part></tp:taxon-name></italic> in KOH. Holotype: <bold>A, B, C</bold> basidiospores in frontal face <bold>D, E</bold> in lateral face <bold>E</bold> subicular hyphae.</p></caption><graphic xmlns:xlink="http://www.w3.org/1999/xlink" xlink:href="mycokeys-50-001-g017.jpg" position="float" orientation="portrait" xlink:type="simple" id="oo_290973.jpg"/></fig><p><bold>Hyphal cords</bold> lacking, but loose bundles of subicular hyphae sometimes present.</p><p><bold>Hyphal system</bold> monomitic, clamp connections absent from all hyphae.</p><p><bold>Subicular hyphae</bold> noticeably long and straight, thick-walled; forming a loose tissue. Individual hyphae (4.7–) 4.9–7.1 (–7.6) μm wide, with a mean width of 6.0 μm; orange brown to dark brown in KOH, orange brown to brown in water.</p><p><bold>Subhymenial hyphae</bold> often somewhat sinuous, thin to thick-walled; forming a rather dense tissue. Individual hyphae (3.1–) 3.2–5.3 (–5.4) μm wide, with a mean width of 4.6 μm; pale yellowish-brown in KOH, pale green to blue green in the presence of air; pale green to pale orange green in water, with strongly granular contents.</p><p><bold>Encrustation</bold> granular, amyloid, concolourous with the hyphae in both KOH and water; scattered in occurrence on the upper parts of subhymenial hyphae and on the lower parts of basidia.</p><p><bold>Basidia</bold> with four slightly curved sterigmata, occasionally two-sterigmate; clavate to narrowly clavate, sometimes clavopedunculate, thin-walled, with one-three slight constrictions. Dimensions: (49–) 54–72 (–75) × (7.3–) 7.9–10.0 (–10.5) μm; mean dimensions: 63 × 9.1 μm. Sterigmata (7.6–) 7.8–9.9 (–10.5) μm long, with a mean length of 8.6 μm. Colours and reactions the same as for the subhymenial hyphae.</p><p><bold>Cystidial organs</bold> lacking.</p><p><bold>Basidiospores</bold> in frontal face generally with a subcircular basic shape and an angular to nodulose or sometimes cross-shaped outline, covered in bi- or trifurcate, sometimes singularly attached, echinuli. A majority of the spores with three-five indistinct corners to distinct, square lobes; subellipsoid, ovoid and subcircular spores with a rather evenly rounded outline occasionally occurring, as well as subcircular, six-lobed spores; abnormally large spores originating from two-sterigmate basidia infrequently seen. Frontal dimensions: 7.7–8.6 (–8.8) × (7.4–) 7.7–9.3 (–9.5) μm; mean dimensions: 8.2 × 8.5 μm; Q-value: 0.9–1.1; mean Q-value: 1.0. Echinuli (0.5–) 0.7–0.9 (–1.1) μm long, with a mean length of 0.8 μm. Lateral face ellipsoid, usually with evenly rounded edges, sometimes with one-three lobes. Lateral dimensions: (7.9–) 8.0–8.6 × 6.0–6.5 (–6.7) μm; mean dimensions: 8.2 × 6.3 μm; Q-value: 1.2–1.4; mean Q-value: 1.3. Colour in KOH brown to yellow brown, in the presence of air often with a green to blue green reaction; in water pale greenish to pale greenish-orange; occasionally amyloid.</p><p><bold>Chlamydospores</bold> lacking.</p></tp:treatment-sec><tp:treatment-sec sec-type="habitat" id="SECID0E25GK"><title>Habitat.</title><p>The only specimen recorded to date of <italic><tp:taxon-name><tp:taxon-name-part taxon-name-part-type="genus" reg="Pseudotomentella">P.</tp:taxon-name-part><tp:taxon-name-part taxon-name-part-type="species" reg="tristoides">tristoides</tp:taxon-name-part></tp:taxon-name></italic> is the type collection, which was obtained in an old, mixed forest on soil with intermediate pH. UNITE sequence metadata show that the species forms ectomycorrhiza with at least <italic><tp:taxon-name><tp:taxon-name-part taxon-name-part-type="genus" reg="Populus">Populus</tp:taxon-name-part><tp:taxon-name-part taxon-name-part-type="species" reg="alba">alba</tp:taxon-name-part></tp:taxon-name></italic> and <italic><tp:taxon-name><tp:taxon-name-part taxon-name-part-type="genus" reg="Cephalanthera">Cephalanthera</tp:taxon-name-part><tp:taxon-name-part taxon-name-part-type="species" reg="damasonium">damasonium</tp:taxon-name-part></tp:taxon-name></italic> (<xref ref-type="bibr" rid="B53">Kõljalg et al. 2005</xref>, <xref ref-type="bibr" rid="B74">Nilsson et al. 2019</xref>).</p></tp:treatment-sec><tp:treatment-sec sec-type="distribution" id="SECID0EKAHK"><title>Distribution.</title><p>Basidiomata encountered in: Norway. Soil or root tip samples confirm presence also in: Estonia and the Czech Republic.</p></tp:treatment-sec><tp:treatment-sec sec-type="remarks" id="SECID0EPAHK"><title>Remarks.</title><p>Within the <italic><tp:taxon-name><tp:taxon-name-part taxon-name-part-type="genus" reg="Pseudotomentella">P.</tp:taxon-name-part><tp:taxon-name-part taxon-name-part-type="species" reg="tristis">tristis</tp:taxon-name-part></tp:taxon-name></italic> group, the basidiome of <italic><tp:taxon-name><tp:taxon-name-part taxon-name-part-type="genus" reg="Pseudotomentella">P.</tp:taxon-name-part><tp:taxon-name-part taxon-name-part-type="species" reg="tristoides">tristoides</tp:taxon-name-part></tp:taxon-name></italic> can be recognised by its lack of hyphal cords and skeletal hyphae and its soft, yet rather firm and compact and ± elastic texture after drying, bluish to greenish colour of immature parts, wide subicular hyphae, medium sized, angular-nodulose spores and relatively short echinuli and sterigmata. <italic><tp:taxon-name><tp:taxon-name-part taxon-name-part-type="genus" reg="Pseudotomentella">Pseudotomentella</tp:taxon-name-part><tp:taxon-name-part taxon-name-part-type="species" reg="tristis">tristis</tp:taxon-name-part></tp:taxon-name></italic> is similar but has longer echinuli and sterigmata, <italic><tp:taxon-name><tp:taxon-name-part taxon-name-part-type="genus" reg="Pseudotomentella">P.</tp:taxon-name-part><tp:taxon-name-part taxon-name-part-type="species" reg="sciastra">sciastra</tp:taxon-name-part></tp:taxon-name></italic> has smaller, star-shaped spores and <italic><tp:taxon-name><tp:taxon-name-part taxon-name-part-type="genus" reg="Hypochnus">H.</tp:taxon-name-part><tp:taxon-name-part taxon-name-part-type="species" reg="rhacodium">rhacodium</tp:taxon-name-part></tp:taxon-name></italic> (only known from the type) has hard, brittle basidiomata after drying.</p></tp:treatment-sec><ref-list><ref id="B53"><mixed-citation xmlns:xlink="http://www.w3.org/1999/xlink" xlink:type="simple"><person-group><name name-style="western"><surname>Kõljalg</surname><given-names>U</given-names></name><name name-style="western"><surname>Larsson</surname><given-names>K-H</given-names></name><name name-style="western"><surname>Abarenkov</surname><given-names>K</given-names></name><name name-style="western"><surname>Nilsson</surname><given-names>RH</given-names></name><name name-style="western"><surname>Alexander</surname><given-names>IJ</given-names></name><name name-style="western"><surname>Eberhardt</surname><given-names>U</given-names></name><name name-style="western"><surname>Erland</surname><given-names>S</given-names></name><name name-style="western"><surname>Høiland</surname><given-names>K</given-names></name><name name-style="western"><surname>Kjøller</surname><given-names>R</given-names></name><name name-style="western"><surname>Larsson</surname><given-names>E</given-names></name><name name-style="western"><surname>Pennanen</surname><given-names>T</given-names></name><name name-style="western"><surname>Sen</surname><given-names>R</given-names></name><name name-style="western"><surname>Taylor</surname><given-names>AFS</given-names></name><name name-style="western"><surname>Tedersoo</surname><given-names>L</given-names></name><name name-style="western"><surname>Vrålstad</surname><given-names>T</given-names></name><name name-style="western"><surname>Ursing</surname><given-names>BM</given-names></name></person-group> (<year>2005</year>) <article-title>UNITE: a database providing web-based methods for the molecular identification of ectomycorrhizal fungi.</article-title><source>New Phytologist</source><volume>166</volume>(<issue>3</issue>): <fpage>1063</fpage>–<lpage>1068</lpage>. <ext-link xlink:type="simple" ext-link-type="doi" xlink:href="10.1111/j.1469-8137.2005.01376.x">https://doi.org/10.1111/j.1469-8137.2005.01376.x</ext-link></mixed-citation></ref><ref id="B74"><mixed-citation xmlns:xlink="http://www.w3.org/1999/xlink" xlink:type="simple"><person-group><name name-style="western"><surname>Nilsson</surname><given-names>RH</given-names></name><name name-style="western"><surname>Larsson</surname><given-names>K-H</given-names></name><name name-style="western"><surname>Taylor</surname><given-names>AFS</given-names></name><name name-style="western"><surname>Bengtsson-Palme</surname><given-names>J</given-names></name><name name-style="western"><surname>Jeppesen</surname><given-names>TS</given-names></name><name name-style="western"><surname>Schigel</surname><given-names>D</given-names></name><name name-style="western"><surname>Kennedy</surname><given-names>P</given-names></name><name name-style="western"><surname>Picard</surname><given-names>K</given-names></name><name name-style="western"><surname>Glöckner</surname><given-names>FO</given-names></name><name name-style="western"><surname>Tedersoo</surname><given-names>L</given-names></name><name name-style="western"><surname>Saar</surname><given-names>I</given-names></name><name name-style="western"><surname>Kõljalg</surname><given-names>U</given-names></name><name name-style="western"><surname>Abarenkov</surname><given-names>K</given-names></name></person-group> (<year>2019</year>) The UNITE database for molecular identification of fungi: handling dark taxa and parallel taxonomic classifications. Nucleic Acids Research 47(D1): D259–D264. <ext-link xlink:type="simple" ext-link-type="doi" xlink:href="10.1093/nar/gky1022">https://doi.org/10.1093/nar/gky1022</ext-link></mixed-citation></ref></ref-list></tp:taxon-treatment>
