# Supplementary material for: Solving the taxonomic identity of Pseudotomentellatristis s.l. (Thelephorales, Basidiomycota) – a multi-gene phylogeny and taxonomic review, integrating ecological and geographical data
Source: MycoKeys. 2019 Apr 4;50:1–77. doi: 10.3897/mycokeys.50.32432 (PMC6477855; doi:10.3897/mycokeys.50.32432)
Supplement: XML Treatment for Pseudotomentella umbrina [file mycokeys.50.32432-treatment13.xml]

<!DOCTYPE tp:taxon-treatment
  PUBLIC "-//TaxonX//DTD Taxonomic Treatment Publishing DTD v0 20100105//EN" "tax-treatment-NSO.dtd">
<tp:taxon-treatment xmlns:tp="http://www.plazi.org/taxpub"><tp:treatment-meta><kwd-group><label>Taxon classification</label><kwd><named-content xmlns:xlink="http://www.w3.org/1999/xlink" content-type="kingdom">Fungi</named-content></kwd><kwd><named-content xmlns:xlink="http://www.w3.org/1999/xlink" content-type="order">Thelephorales</named-content></kwd><kwd><named-content xmlns:xlink="http://www.w3.org/1999/xlink" content-type="family">Thelephoraceae</named-content></kwd></kwd-group><mixed-citation publication-type="journal"><person-group><name><surname>Svantesson</surname><given-names>Sten</given-names></name><name><surname>Larsson</surname><given-names>Karl-Henrik</given-names></name><name><surname>Kõljalg</surname><given-names>Urmas</given-names></name><name><surname>W. May</surname><given-names>Tom</given-names></name><name><surname>Patrik Cangren</surname><given-names/></name><name><surname>Henrik Nilsson</surname><given-names>R.</given-names></name><name><surname>Larsson</surname><given-names>Ellen</given-names></name></person-group><article-title>Solving the taxonomic identity of <italic><tp:taxon-name><tp:taxon-name-part taxon-name-part-type="genus" reg="Pseudotomentella">Pseudotomentella</tp:taxon-name-part><tp:taxon-name-part taxon-name-part-type="species" reg="tristis">tristis</tp:taxon-name-part></tp:taxon-name></italic> s.l. (<tp:taxon-name><tp:taxon-name-part taxon-name-part-type="order">Thelephorales</tp:taxon-name-part></tp:taxon-name>, <tp:taxon-name><tp:taxon-name-part taxon-name-part-type="phylum">Basidiomycota</tp:taxon-name-part></tp:taxon-name>) – a multi-gene phylogeny and taxonomic review, integrating ecological and geographical data</article-title><source>MycoKeys</source><day>04</day><month>4</month><year>2019</year><volume>50</volume><fpage>1</fpage><lpage>77</lpage><pub-id pub-id-type="doi">10.3897/mycokeys.50.32432</pub-id></mixed-citation></tp:treatment-meta><tp:nomenclature><tp:taxon-name>
              <tp:taxon-name-part taxon-name-part-type="genus" reg="Pseudotomentella">Pseudotomentella</tp:taxon-name-part>
              <tp:taxon-name-part taxon-name-part-type="species" reg="umbrina">umbrina</tp:taxon-name-part>
            </tp:taxon-name><tp:taxon-authority>(Fr.) M.J.Larsen, Canad. J. Bot. 45: 1298 (1967)</tp:taxon-authority><xref ref-type="fig" rid="F18">Fig. 18</xref><!--PageBreak --><!--PageBreak --></tp:nomenclature><tp:treatment-sec sec-type="Homotypic names" id="SECID0E6DHK"><title>Homotypic names.</title><p><italic><tp:taxon-name><tp:taxon-name-part taxon-name-part-type="genus" reg="Thelephora">Thelephora</tp:taxon-name-part><tp:taxon-name-part taxon-name-part-type="species" reg="umbrina">umbrina</tp:taxon-name-part></tp:taxon-name></italic> Fr. Elench. fung. 1: 199 (1828), non Pers. (1801), sanctioned name [Fries explicitly excluded <italic><tp:taxon-name><tp:taxon-name-part taxon-name-part-type="genus" reg="Thelephora">T.</tp:taxon-name-part><tp:taxon-name-part taxon-name-part-type="species" reg="umbrina">umbrina</tp:taxon-name-part></tp:taxon-name></italic> Pers. from his concept]. <italic><tp:taxon-name><tp:taxon-name-part taxon-name-part-type="genus" reg="Hypochnus">Hypochnus</tp:taxon-name-part><tp:taxon-name-part taxon-name-part-type="species" reg="umbrinus">umbrinus</tp:taxon-name-part></tp:taxon-name></italic> (Fr.) Fr. [basionym not cited], Summa veg. Scand.: 337 (1849), non Wallr. (1833), illegitimate name [combination also made by <xref ref-type="bibr" rid="B83">Quélet (1888)</xref> and <xref ref-type="bibr" rid="B15">Burt (1916)</xref>]. <italic><tp:taxon-name><tp:taxon-name-part taxon-name-part-type="genus" reg="Corticium">Corticium</tp:taxon-name-part><tp:taxon-name-part taxon-name-part-type="species" reg="umbrinum">umbrinum</tp:taxon-name-part></tp:taxon-name></italic> (Fr.) Fr., Hymenomyc. eur.: 658 (1874). <italic><tp:taxon-name><tp:taxon-name-part taxon-name-part-type="genus" reg="Coniophora">Coniophora</tp:taxon-name-part><tp:taxon-name-part taxon-name-part-type="species" reg="umbrina">umbrina</tp:taxon-name-part></tp:taxon-name></italic> (Fr.) Sacc., Syll. fung. 6: 652 (1888) [as (Alb. &amp; Schwein.) Fr.]. <italic><tp:taxon-name><tp:taxon-name-part taxon-name-part-type="genus" reg="Tomentella">Tomentella</tp:taxon-name-part><tp:taxon-name-part taxon-name-part-type="species" reg="umbrina">umbrina</tp:taxon-name-part></tp:taxon-name></italic> (Fr.) Litsch., Bull. Soc. Mycol. France. 49(1): 52 (June 20, 1933) [combination also made by Donk, Meded. Bot. Mus. Herb. Rijks Univ. Utrecht. 9: 29 (before July 7 1933)]. <italic><tp:taxon-name><tp:taxon-name-part taxon-name-part-type="genus" reg="Prillieuxia">Prillieuxia</tp:taxon-name-part><tp:taxon-name-part taxon-name-part-type="species" reg="umbrina">umbrina</tp:taxon-name-part></tp:taxon-name></italic> (Fr.) Park.-Rhodes 1956 Ann. Bot. (Oxford). 20(78): 258. 1956, invalid name, basionym not cited. <italic><tp:taxon-name><tp:taxon-name-part taxon-name-part-type="genus" reg="Tomentellastrum">Tomentellastrum</tp:taxon-name-part><tp:taxon-name-part taxon-name-part-type="species" reg="umbrinum">umbrinum</tp:taxon-name-part></tp:taxon-name></italic> (Fr.) Svrček, Ceská Mykol. 12(2): 70 (1958).</p></tp:treatment-sec><tp:treatment-sec sec-type="material" id="SECID0EFHHK"><title>Type.</title><p>SWEDEN. Småland: Femsjö, E. Fries (neotype: Herb. Fries [UPS F003106]!, designated by E.A. Burt in Ann. Missouri Bot. Gard 3: 213 (1916)); Småland: Hylte, Femsjö, Femsjö Church Nature Reserve, boreonemoral, mixed forest on soil with intermediate pH, 7 September 2016, S. Svantesson 351 (EPITYPE: GB!, here designated, MycoBank Typification No. MBT384818, GenBank Acc. No. ITS: MK290700).</p></tp:treatment-sec><tp:treatment-sec sec-type="UNITE SH" id="SECID0EKHHK"><title>UNITE SH.</title><p>SH030549.07FU</p></tp:treatment-sec><tp:treatment-sec sec-type="description" id="SECID0EPHHK"><title>Description.</title><p><bold>Basidiomata</bold> annual, resupinate, membranaceous, effused – often to several tens of centimetres in diameter. Mature parts continuous, with a cottony <!--PageBreak --><!--PageBreak -->texture when fresh and a rather firm, fibrous and compact, yet quite soft and elastic texture when dried. Hymenium smooth, but sometimes strongly undulating; blue grey or purplish-grey to pale brown or brown when fresh, pale brown to brown when dried, sometimes with a reddish or greyish hue. Immature parts discontinuous, byssoid with a cottony texture, both when fresh and when dried. Subhymenium and hymenium of immature parts pale blue grey or pale purplish-grey to pale brown when fresh, pale brown when dried. Subiculum well developed, loose, fibrous, orange brown; often forms the outer edge of basidiomata, extending noticeably beyond the hymenium.</p><fig id="F18" position="float" orientation="portrait"><label>Figure 18.</label><caption><p>Morphological features of <italic><tp:taxon-name><tp:taxon-name-part taxon-name-part-type="genus" reg="Pseudotomentella">P.</tp:taxon-name-part><tp:taxon-name-part taxon-name-part-type="species" reg="umbrina">umbrina</tp:taxon-name-part></tp:taxon-name></italic>, mounted in KOH and macroscopically. <bold>A</bold> (O F110268) <bold>B</bold> (epitype) <bold>C</bold> (epitype) basidiospores in frontal face <bold>D, E</bold> in lateral face (epitype) <bold>F</bold> subicular hyphae (epitype) <bold>G</bold> (epitype) <bold>H</bold> (SS174) mature basidiomata.</p></caption><graphic xmlns:xlink="http://www.w3.org/1999/xlink" xlink:href="mycokeys-50-001-g018.jpg" position="float" orientation="portrait" xlink:type="simple" id="oo_290974.jpg"/></fig><p><bold>Hyphal cords</bold> lacking, but loose bundles of subicular hyphae sometimes present.</p><p><bold>Hyphal system</bold> monomitic, clamp connections and reaction in Melzer’s reagent absent from all hyphae.</p><p><bold>Subicular hyphae</bold> noticeably long and straight, thick-walled; forming a loose tissue. Individual hyphae 3.3–4.8 (–5.3) μm wide, with a mean width of 4.0–4.3 μm; orange brown to brown in KOH, orange brown in water.</p><p><bold>Subhymenial hyphae</bold> often somewhat sinuous, thin to thick-walled; forming a rather dense tissue. Individual hyphae (2.8–) 2.9–5.0 (–5.9) μm wide, with a mean width of 3.7–4.2 μm; in the upper parts, pale green in KOH, sometimes with a faintly blue or brown hue; in the lower parts, orange brown to brown; in water, orange brown, with strongly granular contents.</p><p><bold>Encrustation</bold> lacking.</p><p><bold>Basidia</bold> with four slightly curved sterigmata, occasionally two-sterigmate; clavate to narrowly clavate, sometimes clavopedunculate, thin-walled, with one-three slight constrictions. Dimensions: (54–) 57–71 (–77) × (8.3–) 8.5–10.9 (–12.4) μm; mean dimensions: 60–64 × 9.5–10.3 μm. Sterigmata (8.7–) 8.8–11.1 (–11.7) μm long, with a mean length of 9.6–10.5 μm. Colour for the great majority very pale green in KOH, sometimes with a faintly blue or brown hue (but not the blue green reaction present in other species), for a small number formed directly from subicular hyphae brown; sometimes with granular contents; in water orange brown and with strongly granular contents.</p><p><bold>Cystidial organs</bold> lacking.</p><p><bold>Basidiospores</bold> in frontal face generally with a broadly subellipsoid, triangular or subcircular basic shape and an unlobed, angular, nodulose or sometimes cross-shaped outline, covered in bi- or trifurcate, occasionally singularly attached, echinuli. A majority of the spores normally with three-six indistinct corners to distinct, square lobes; broadly ellipsoid, unlobed spores infrequently occurring (but dominate in some collections), as well as abnormally large spores originating from two-sterigmate basidia. Frontal dimensions: 7.7–9.3 (–9.4) × (7.6–) 7.9–9.1 (–9.4) μm; mean dimensions: 8.3–8.7 × 8.4–8.7 μm; Q-value: (0.9–) 1.0–1.1; mean Q-value: 1.0. Echinuli (0.7–) 0.8–1.5 μm long, with a mean length of 1.1–1.2 μm. Lateral face ellipsoid to narrowly ovoid or sometimes semicircular in shape, usually with evenly rounded edges, sometimes with one-three lobes. Lateral dimensions: 8.0–9.3 (–9.6) × (5.1–) 5.6–6.7 (–6.9) μm; mean dimensions: 8.4–8.7 × 6.0–6.1 μm; Q-value: (1.2–) 1.3–1.6 (–1.7); mean Q-value: 1.4–1.5. Colour in KOH pale green to pale brown; in water orange brown to brown; inamyloid.</p><!--PageBreak --><p><bold>Chlamydospores</bold> lacking.</p></tp:treatment-sec><tp:treatment-sec sec-type="habitat" id="SECID0EFKHK"><title>Habitat.</title><p><italic><tp:taxon-name><tp:taxon-name-part taxon-name-part-type="genus" reg="Pseudotomentella">P.</tp:taxon-name-part><tp:taxon-name-part taxon-name-part-type="species" reg="umbrina">umbrina</tp:taxon-name-part></tp:taxon-name></italic> has a wide ecological amplitude. Recent Scandinavian collections have been made in young to old deciduous, mixed and coniferous forests on soil with low to high pH, as well as on the tundra. The species has been found to form ectomycorrhiza with at least <italic><tp:taxon-name><tp:taxon-name-part taxon-name-part-type="genus" reg="Abies">Abies</tp:taxon-name-part><tp:taxon-name-part taxon-name-part-type="species" reg="alba">alba</tp:taxon-name-part></tp:taxon-name></italic>, <italic><tp:taxon-name><tp:taxon-name-part taxon-name-part-type="genus" reg="Alnus">Alnus</tp:taxon-name-part><tp:taxon-name-part taxon-name-part-type="species" reg="rubra">rubra</tp:taxon-name-part></tp:taxon-name></italic>, <italic><tp:taxon-name><tp:taxon-name-part taxon-name-part-type="genus" reg="Betula">Betula</tp:taxon-name-part><tp:taxon-name-part taxon-name-part-type="species" reg="nana">nana</tp:taxon-name-part></tp:taxon-name></italic>, <tp:taxon-name><tp:taxon-name-part taxon-name-part-type="genus" reg="Betula">Betula</tp:taxon-name-part><tp:taxon-name-part taxon-name-part-type="species" reg="pubescens">pubescens</tp:taxon-name-part><tp:taxon-name-part taxon-name-part-type="infraspecific-rank">ssp.</tp:taxon-name-part><tp:taxon-name-part taxon-name-part-type="subspecies" reg="czerepanovii">czerepanovii</tp:taxon-name-part></tp:taxon-name>, <tp:taxon-name><tp:taxon-name-part taxon-name-part-type="genus" reg="Betula">Betula</tp:taxon-name-part><tp:taxon-name-part taxon-name-part-type="species" reg="pubescens">pubescens</tp:taxon-name-part><tp:taxon-name-part taxon-name-part-type="infraspecific-rank">ssp.</tp:taxon-name-part><tp:taxon-name-part taxon-name-part-type="subspecies" reg="pubescens">pubescens</tp:taxon-name-part></tp:taxon-name>, <italic><tp:taxon-name><tp:taxon-name-part taxon-name-part-type="genus" reg="Dryas">Dryas</tp:taxon-name-part><tp:taxon-name-part taxon-name-part-type="species" reg="octopetala">octopetala</tp:taxon-name-part></tp:taxon-name></italic>, <italic><tp:taxon-name><tp:taxon-name-part taxon-name-part-type="genus" reg="Fagus">Fagus</tp:taxon-name-part><tp:taxon-name-part taxon-name-part-type="species" reg="sylvatica">sylvatica</tp:taxon-name-part></tp:taxon-name></italic>, <italic><tp:taxon-name><tp:taxon-name-part taxon-name-part-type="genus" reg="Picea">Picea</tp:taxon-name-part><tp:taxon-name-part taxon-name-part-type="species" reg="abies">abies</tp:taxon-name-part></tp:taxon-name></italic>, <italic><tp:taxon-name><tp:taxon-name-part taxon-name-part-type="genus" reg="Picea">Picea</tp:taxon-name-part><tp:taxon-name-part taxon-name-part-type="species" reg="glauca">glauca</tp:taxon-name-part></tp:taxon-name></italic>, <italic><tp:taxon-name><tp:taxon-name-part taxon-name-part-type="genus" reg="Picea">Picea</tp:taxon-name-part><tp:taxon-name-part taxon-name-part-type="species" reg="mariana">mariana</tp:taxon-name-part></tp:taxon-name></italic>, <italic><tp:taxon-name><tp:taxon-name-part taxon-name-part-type="genus" reg="Pinus">Pinus</tp:taxon-name-part><tp:taxon-name-part taxon-name-part-type="species" reg="banksiana">banksiana</tp:taxon-name-part></tp:taxon-name></italic>, <italic><tp:taxon-name><tp:taxon-name-part taxon-name-part-type="genus" reg="Pinus">Pinus</tp:taxon-name-part><tp:taxon-name-part taxon-name-part-type="species" reg="pinaster">pinaster</tp:taxon-name-part></tp:taxon-name></italic>, <italic><tp:taxon-name><tp:taxon-name-part taxon-name-part-type="genus" reg="Pinus">Pinus</tp:taxon-name-part><tp:taxon-name-part taxon-name-part-type="species" reg="sylvestris">sylvestris</tp:taxon-name-part></tp:taxon-name></italic>, <italic><tp:taxon-name><tp:taxon-name-part taxon-name-part-type="genus" reg="Pseudotsuga">Pseudotsuga</tp:taxon-name-part><tp:taxon-name-part taxon-name-part-type="species" reg="menziesii">menziesii</tp:taxon-name-part></tp:taxon-name></italic>, <italic><tp:taxon-name><tp:taxon-name-part taxon-name-part-type="genus" reg="Pyrola">Pyrola</tp:taxon-name-part><tp:taxon-name-part taxon-name-part-type="species" reg="media">media</tp:taxon-name-part></tp:taxon-name></italic>, <italic><tp:taxon-name><tp:taxon-name-part taxon-name-part-type="genus" reg="Quercus">Quercus</tp:taxon-name-part><tp:taxon-name-part taxon-name-part-type="species" reg="petraea">petraea</tp:taxon-name-part></tp:taxon-name></italic>, <italic><tp:taxon-name><tp:taxon-name-part taxon-name-part-type="genus" reg="Salix">Salix</tp:taxon-name-part><tp:taxon-name-part taxon-name-part-type="species" reg="polaris">polaris</tp:taxon-name-part></tp:taxon-name></italic> and <italic><tp:taxon-name><tp:taxon-name-part taxon-name-part-type="genus" reg="Tsuga">Tsuga</tp:taxon-name-part><tp:taxon-name-part taxon-name-part-type="species" reg="canadensis">canadensis</tp:taxon-name-part></tp:taxon-name></italic> (collection data; <xref ref-type="bibr" rid="B53">Kõljalg et al. 2005</xref>, <xref ref-type="bibr" rid="B74">Nilsson et al. 2019</xref>).</p></tp:treatment-sec><tp:treatment-sec sec-type="distribution" id="SECID0EQRHK"><title>Distribution.</title><p>Basidiomata encountered in: Canada, Estonia, Finland, Norway, Sweden and the United Kingdom. Soil or root tip samples confirm presence also in: France, Poland, Spain and the United States.</p></tp:treatment-sec><tp:treatment-sec sec-type="remarks" id="SECID0EVRHK"><title>Remarks.</title><p>The nomenclatural situation surrounding <italic><tp:taxon-name><tp:taxon-name-part taxon-name-part-type="genus" reg="Pseudotomentella">P.</tp:taxon-name-part><tp:taxon-name-part taxon-name-part-type="species" reg="umbrina">umbrina</tp:taxon-name-part></tp:taxon-name></italic> is complex. Fries described <italic><tp:taxon-name><tp:taxon-name-part taxon-name-part-type="genus" reg="Thelephora">Thelephora</tp:taxon-name-part><tp:taxon-name-part taxon-name-part-type="species" reg="umbrina">umbrina</tp:taxon-name-part></tp:taxon-name></italic>, explicitly excluding <italic><tp:taxon-name><tp:taxon-name-part taxon-name-part-type="genus" reg="Thelephora">Thelephora</tp:taxon-name-part><tp:taxon-name-part taxon-name-part-type="species" reg="umbrina">umbrina</tp:taxon-name-part></tp:taxon-name></italic> Pers., but synonymising it with <tp:taxon-name><tp:taxon-name-part taxon-name-part-type="genus" reg="Thelephora">Thelephora</tp:taxon-name-part><tp:taxon-name-part taxon-name-part-type="species" reg="umbrina">umbrina</tp:taxon-name-part><tp:taxon-name-part taxon-name-part-type="infraspecific-rank">var.</tp:taxon-name-part><tp:taxon-name-part taxon-name-part-type="variety" reg="lignatilis">lignatilis</tp:taxon-name-part></tp:taxon-name> Alb &amp; Schwein. These names might represent different species or not, but in either case do not threaten <italic><tp:taxon-name><tp:taxon-name-part taxon-name-part-type="genus" reg="Thelephora">Thelephora</tp:taxon-name-part><tp:taxon-name-part taxon-name-part-type="species" reg="umbrina">umbrina</tp:taxon-name-part></tp:taxon-name></italic> Fr., due to the sanctioning.</p><p>A large number of names synonymous with <italic><tp:taxon-name><tp:taxon-name-part taxon-name-part-type="genus" reg="Pseudotomentella">P.</tp:taxon-name-part><tp:taxon-name-part taxon-name-part-type="species" reg="umbrina">umbrina</tp:taxon-name-part></tp:taxon-name></italic> have been illegitimately or superfluously published. Fries himself (1847), as well as <xref ref-type="bibr" rid="B83">Quélet (1888)</xref> and <xref ref-type="bibr" rid="B15">Burt (1916)</xref>, seem to have overlooked <xref ref-type="bibr" rid="B106">Wallroth’s (1833)</xref> combination of <italic><tp:taxon-name><tp:taxon-name-part taxon-name-part-type="genus" reg="Hypochnus">Hypochnus</tp:taxon-name-part><tp:taxon-name-part taxon-name-part-type="species" reg="umbrinus">umbrinus</tp:taxon-name-part></tp:taxon-name></italic> (Alb. &amp; Schwein.) Wallr. from <italic><tp:taxon-name><tp:taxon-name-part taxon-name-part-type="genus" reg="Himantia">Himantia</tp:taxon-name-part><tp:taxon-name-part taxon-name-part-type="species" reg="umbrina">umbrina</tp:taxon-name-part></tp:taxon-name></italic> Alb. &amp; Schwein, (1805) and hence created illegitimate name combinations. The status of <xref ref-type="bibr" rid="B24">Donk’s (1933)</xref> combination of <italic><tp:taxon-name><tp:taxon-name-part taxon-name-part-type="genus" reg="Tomentella">Tomentella</tp:taxon-name-part><tp:taxon-name-part taxon-name-part-type="species" reg="umbrina">umbrina</tp:taxon-name-part></tp:taxon-name></italic> (Fr.) Donk versus <xref ref-type="bibr" rid="B66">Litschauer’s (1933)</xref> remains hard to evaluate due to the fact that, although 20 June is known to be the date of Litschauer’s publication, 7 Julyis when Donk defended the thesis wherein he published his combination; the publication date of Donk’s thesis was probably at an unknown point in time prior to that of his dissertation. Combinations based on <italic><tp:taxon-name><tp:taxon-name-part taxon-name-part-type="genus" reg="Thelephora">Thelephora</tp:taxon-name-part><tp:taxon-name-part taxon-name-part-type="species" reg="umbrina">umbrina</tp:taxon-name-part></tp:taxon-name></italic> where the combining authors cite Alb. &amp; Schwein as authors of the basionym (e.g. <xref ref-type="bibr" rid="B90">Saccardo 1888</xref>) have to be considered miscitations, since there is no <italic><tp:taxon-name><tp:taxon-name-part taxon-name-part-type="genus" reg="Thelephora">Thelephora</tp:taxon-name-part><tp:taxon-name-part taxon-name-part-type="species" reg="umbrina">umbrina</tp:taxon-name-part></tp:taxon-name></italic> Alb. &amp; Schwein.</p><p>Our interpretation of <italic><tp:taxon-name><tp:taxon-name-part taxon-name-part-type="genus" reg="Thelephora">Thelephora</tp:taxon-name-part><tp:taxon-name-part taxon-name-part-type="species" reg="umbrina">umbrina</tp:taxon-name-part></tp:taxon-name></italic> Fr. as the basionym follows <xref ref-type="bibr" rid="B15">Burt (1916)</xref>, <xref ref-type="bibr" rid="B66">Litschauer (1933)</xref>, Svrcek (1958) and <xref ref-type="bibr" rid="B57">Larsen (1967)</xref>, although <xref ref-type="bibr" rid="B88">Rogers and Jackson (1943)</xref> considered it to be a synonym of <italic><tp:taxon-name><tp:taxon-name-part taxon-name-part-type="genus" reg="Coniophora">Coniophora</tp:taxon-name-part><tp:taxon-name-part taxon-name-part-type="species" reg="olivacea">olivacea</tp:taxon-name-part></tp:taxon-name></italic>. The name is not used here in the sense of what we today interpret as <italic><tp:taxon-name><tp:taxon-name-part taxon-name-part-type="genus" reg="Coniophora">C.</tp:taxon-name-part><tp:taxon-name-part taxon-name-part-type="species" reg="olivacea">olivacea</tp:taxon-name-part></tp:taxon-name></italic>, but in the sense of <xref ref-type="bibr" rid="B15">Burt’s (1916)</xref> type selection.</p><p>The material in the Fries Herbarium cited by <xref ref-type="bibr" rid="B15">Burt (1916)</xref>, as the type of <italic><tp:taxon-name><tp:taxon-name-part taxon-name-part-type="genus" reg="Thelephora">Thelephora</tp:taxon-name-part><tp:taxon-name-part taxon-name-part-type="species" reg="umbrina">umbrina</tp:taxon-name-part></tp:taxon-name></italic> Fr., constitutes a collection made by Fries at locus classicus, Femsjö, but in Fries’s own handwriting, it is identified as <italic><tp:taxon-name><tp:taxon-name-part taxon-name-part-type="genus" reg="Corticium">Corticium</tp:taxon-name-part><tp:taxon-name-part taxon-name-part-type="species" reg="umbrinum">umbrinum</tp:taxon-name-part></tp:taxon-name></italic> (Fr.) Fr., a name he combined <italic><tp:taxon-name><tp:taxon-name-part taxon-name-part-type="genus" reg="Thelephora">T.</tp:taxon-name-part><tp:taxon-name-part taxon-name-part-type="species" reg="umbrina">umbrina</tp:taxon-name-part></tp:taxon-name></italic> to in 1874 (<xref ref-type="bibr" rid="B30">Fries 1874</xref>). Therefore, Burt’s typification cannot be considered a lectotype, but must be regarded as a neotype. We here designate an epitype from Femsjö, which matches the neotype morphologically.</p><p>Within the <italic><tp:taxon-name><tp:taxon-name-part taxon-name-part-type="genus" reg="Pseudotomentella">P.</tp:taxon-name-part><tp:taxon-name-part taxon-name-part-type="species" reg="tristis">tristis</tp:taxon-name-part></tp:taxon-name></italic> group, basidiomata of <italic><tp:taxon-name><tp:taxon-name-part taxon-name-part-type="genus" reg="Pseudotomentella">P.</tp:taxon-name-part><tp:taxon-name-part taxon-name-part-type="species" reg="umbrina">umbrina</tp:taxon-name-part></tp:taxon-name></italic> can be recognised by their brown colour – blue or green colours are completely absent from immature parts and <!--PageBreak -->from the subhymenium of mature parts – their soft, rather elastic texture after drying and their microcharacters. <italic><tp:taxon-name><tp:taxon-name-part taxon-name-part-type="genus" reg="Pseudotomentella">Pseudotomentella</tp:taxon-name-part><tp:taxon-name-part taxon-name-part-type="species" reg="umbrinascens">umbrinascens</tp:taxon-name-part></tp:taxon-name></italic> is very similar but has slightly different microcharacters (see key). <italic><tp:taxon-name><tp:taxon-name-part taxon-name-part-type="genus" reg="Hypochnus">Hypochnus</tp:taxon-name-part><tp:taxon-name-part taxon-name-part-type="species" reg="rhacodium">rhacodium</tp:taxon-name-part></tp:taxon-name></italic> (only known from the type) is also similar but has hard, brittle basidiomata after drying.</p></tp:treatment-sec><tp:treatment-sec sec-type="Additional specimens studied" id="SECID0EP2HK"><title>Additional specimens studied.</title><p>CANADA. Newfoundland: Crooked Knife, mixed forest with <italic><tp:taxon-name><tp:taxon-name-part taxon-name-part-type="genus" reg="Betula">Betula</tp:taxon-name-part></tp:taxon-name></italic>, <italic><tp:taxon-name><tp:taxon-name-part taxon-name-part-type="genus" reg="Alnus">Alnus</tp:taxon-name-part></tp:taxon-name></italic> and <italic><tp:taxon-name><tp:taxon-name-part taxon-name-part-type="genus" reg="Picea">Picea</tp:taxon-name-part></tp:taxon-name></italic>, 99 m a.s.l., 10 September 2008, U. Kõljalg (TU 108084*);</p><p>ESTONIA. Põlva: Vastse-Kuuste, older <italic><tp:taxon-name><tp:taxon-name-part taxon-name-part-type="genus" reg="Pinus-Picea">Pinus-Picea</tp:taxon-name-part></tp:taxon-name></italic> mixed forest between Kiidjärve and Taevaskoja, near Maarja village, 22 September 2005, U. Kõljalg (TU 100329, 100339, 100340); Saare: Muhu, Kesselaid, Karjalasma forest, <italic><tp:taxon-name><tp:taxon-name-part taxon-name-part-type="genus" reg="Picea">Picea</tp:taxon-name-part><tp:taxon-name-part taxon-name-part-type="species" reg="abies">abies</tp:taxon-name-part></tp:taxon-name></italic> forest, 28 August 1998, Erast Parmasto (TAAM 174051); Põlva: Vastse-Kuuste, coniferous forest with <italic><tp:taxon-name><tp:taxon-name-part taxon-name-part-type="genus" reg="Pinus">Pinus</tp:taxon-name-part></tp:taxon-name></italic> and <italic><tp:taxon-name><tp:taxon-name-part taxon-name-part-type="genus" reg="Picea">Picea</tp:taxon-name-part></tp:taxon-name></italic> along road between Kiidjärve and Taevaskoja, east of Ahja river, 18 August 2005, U. Kõljalg (TU 100194); Viljandi: Pääsmä laas, Sooma National Park, on a fallen <italic><tp:taxon-name><tp:taxon-name-part taxon-name-part-type="genus" reg="Betula">Betula</tp:taxon-name-part></tp:taxon-name></italic> trunk over Halliste river, 7 September 2000, U. Kõljalg (TU 108538);</p><p>FINLAND. Kanta-Häme: Lammi, Kotinen Virgin Forest, 10 September 2001, U. Kõljalg (TU 108742, 108743, 108744); Etelä-Häme, Ruovesi, Siikaneva swamp islands, 14 September 1999, U. Kõljalg (TAAM 159809, 159810); Satakunta: Ilkaalinen, under <italic><tp:taxon-name><tp:taxon-name-part taxon-name-part-type="genus" reg="Picea">Picea</tp:taxon-name-part></tp:taxon-name></italic> log and mosses, 29 August 2010, U. Kõljalg (TU 115017); Varsinais-Suomi: Parainen, Kuggö, 24 October 2009, P. Kunttu (TU115344*);</p><p>NORWAY. Oppland, Dovre, Hjerkinn, low alpine vegetation under <italic><tp:taxon-name><tp:taxon-name-part taxon-name-part-type="genus" reg="Salix">Salix</tp:taxon-name-part><tp:taxon-name-part taxon-name-part-type="species" reg="phyllicifolia">phyllicifolia</tp:taxon-name-part></tp:taxon-name></italic>, <italic><tp:taxon-name><tp:taxon-name-part taxon-name-part-type="genus" reg="Salix">Salix</tp:taxon-name-part><tp:taxon-name-part taxon-name-part-type="species" reg="lapponica">lapponica</tp:taxon-name-part></tp:taxon-name></italic> and <italic><tp:taxon-name><tp:taxon-name-part taxon-name-part-type="genus" reg="Betula">Betula</tp:taxon-name-part><tp:taxon-name-part taxon-name-part-type="species" reg="nana">nana</tp:taxon-name-part></tp:taxon-name></italic>, on soil with low pH, 14 September 2014, S. Svantesson 216, 221* (GB); Akershus: Asker, Skaugumåsen, boreonemoral, mixed forest on moderately alkaline, moderately nutrient-rich ground under, 23 September 2010, S. Svantesson (O F110268*); Troms: Kvænangen, Kvænangselva, boreal mixed forest on soil with low pH, 31 August 2013, B. Larsson and K.-H. Larsson (O F110269); Ibidem, boreal, deciduous forest on soil with intermediate pH, 31 August 2013, B. Larsson and K.-H. Larsson (O F110270, F110271); Oppland: Dombås, Hjerkinnholen, boreal, mixed forest on soil with low pH, 30 September 2013, K.-H. Larsson (O F110272, F110273, F110274, F110275, F110276, F110277); Sogn og Fjordane: Leikanger, Flætene-Vesterheim, boreonemoral, mixed forest on soil with low pH, 2 October 2012, K.-H. Larsson and S. Svantesson (O F110278, F110279, F110280); Sogn og Fjordane: Eid, Eitrefjellet, deciduous forest on soil with high pH, 25 September 2013, K.-H. Larsson (O F110281); Oppland, Dovre, Grimsdalen, Storberget, subalpine <tp:taxon-name><tp:taxon-name-part taxon-name-part-type="genus" reg="Betula">Betula</tp:taxon-name-part><tp:taxon-name-part taxon-name-part-type="species" reg="pubescens">pubescens</tp:taxon-name-part><tp:taxon-name-part taxon-name-part-type="infraspecific-rank">ssp.</tp:taxon-name-part><tp:taxon-name-part taxon-name-part-type="subspecies" reg="czerepanovii">czerepanovii</tp:taxon-name-part></tp:taxon-name> forest on soil with low pH, 26 August 2010, K.-H. Larsson and S. Svantesson (O F110282, F110283, F110284, F110285, F110286); Aust-Agder: Tvedestrand, Eidbo, boreonemoral, mixed forest on soil with intermediate pH, 10 September 2010, S. Svantesson and N. Svensson (O F110307); Aust-Agder: Åmli, Gangsei W, boreonemoral, mixed forest on soil with low pH, 09 September 2010, S. Svantesson and N. Svensson (O F110308); Telemark: Drangedal, Asgjerdstigfjellet, boreonemoral, deciduous forest on on soil with intermediate pH, 28 September 2010, S. Svantesson and N. Svensson (O F110309, <!--PageBreak -->F110310); Vest-Agder: Mandal, Uføra, nemoral, deciduous forest on soil with high pH, 26 September 2012, K.-H. Larsson and S. Svantesson (O F110287); Sogn og Fjordane: Leikanger, Kvinnafossen, boreonemoral, mixed forest on soil with high pH, 2 October 2012, K.-H. Larsson and S. Svantesson (O F110288); Nord-Tröndelag: Grong, Gartlandselva, boreal, coniferous forest on soil with low pH, 27 August 2012, K.-H. Larsson (O F110289, F110290, F110291, F110292, F110293, F110294); Nordland: Saltdal, Nystadneslia, boreal, mixed forest on soil with intermediate pH, 24 August 2012, K.-H. Larsson (O F110295, F110296*); Telemark: Tokke, Dalen, Huvestad, boreonemoral, mixed forest on soil with high pH, 28 September 2010, S. Svantesson and N. Svensson (O F110311); Akershus: Nannestad, Tomte farm, 3 September 2004, U. Kõljalg (TU 100005, 100007); Telemark: Sauherad, E of Nordagutu, W slope of Bjørndalsfjell along path to Svanastøl, 24 September 2003, K.-H. Larsson 12094 (TU); Buskerud: Nes, Alungruken, 25 September 1997, J. Stokland (TU 115209*), Rogaland: Forsand, Rössdalen, on <italic><tp:taxon-name><tp:taxon-name-part taxon-name-part-type="genus" reg="Salix">Salix</tp:taxon-name-part></tp:taxon-name></italic> sp., 14 October 1998, K. Hjortstam 17918 (K.-H. Larsson private collection);</p><p>SWEDEN. Lycksele Lappmark: Storuman, Blaiken N, boreal, mixed, old-growth forest on fertile, moderately alkaline ground, 26 August 2015, S. Svantesson 137 (GB); Västerbotten: Umeå, Stora Tuvan, older, boreal, mixed forest on soil with low pH, 28 August 2015, S. Svantesson 174*, 175 (GB); Lule Lappmark: Gällivare, Ritsem, subalpine <tp:taxon-name><tp:taxon-name-part taxon-name-part-type="genus" reg="Betula">Betula</tp:taxon-name-part><tp:taxon-name-part taxon-name-part-type="species" reg="pubescens">pubescens</tp:taxon-name-part><tp:taxon-name-part taxon-name-part-type="infraspecific-rank">ssp.</tp:taxon-name-part><tp:taxon-name-part taxon-name-part-type="subspecies" reg="czerepanovii">czerepanovii</tp:taxon-name-part></tp:taxon-name> forest on soil with low pH, 11 August 2016, S. Svantesson 234, 239*, 240 (GB); Lule Lappmark: Jokkmokk, Slappejaure NO, middle alpine vegetation on soil with high pH, 14 August 2016, S. Svantesson 255, 256 (GB); Lule Lappmark: Jokkmokk, Unna Duvgge, low alpine vegetation on soil with intermediate pH, 15 August 2016, S. Svantesson 277 (GB); Lule Lappmark: Jokkmokk, Ajajaure N, low alpine vegetation on soil with high pH, 16 August 2016, S. Svantesson 279, 280* (GB); Halland: Kungsbacka, Släp, Särö Västerskog, old growth <italic><tp:taxon-name><tp:taxon-name-part taxon-name-part-type="genus" reg="Pinus">Pinus</tp:taxon-name-part></tp:taxon-name></italic> and <italic><tp:taxon-name><tp:taxon-name-part taxon-name-part-type="genus" reg="Quercus">Quercus</tp:taxon-name-part></tp:taxon-name></italic> forest, under a <italic><tp:taxon-name><tp:taxon-name-part taxon-name-part-type="genus" reg="Pinus">Pinus</tp:taxon-name-part></tp:taxon-name></italic> log, 1 October 1999 U. Kõljalg (TAAM 159818); Ångermanland; Sollefteå, Sörgraninge mångfaldspark, Språngsjöberget, 9 September 2014, K.-H. Larsson 16608 (GB); Västergötland: Alingsås, Simmenäshalvön, Gräskärr, on <italic><tp:taxon-name><tp:taxon-name-part taxon-name-part-type="genus" reg="Picea">Picea</tp:taxon-name-part></tp:taxon-name></italic>, 5 October 2008, B. and K. Hjortstam 20311, 20332 (K.-H. Larsson private collection); Ibidem, on wood of <italic><tp:taxon-name><tp:taxon-name-part taxon-name-part-type="genus" reg="Quercus">Quercus</tp:taxon-name-part></tp:taxon-name></italic> on the ground, 13 September 2004, K. Hjortstam 18795 (K.-H. Larsson private collection); Ibidem, on <italic><tp:taxon-name><tp:taxon-name-part taxon-name-part-type="genus" reg="Picea">Picea</tp:taxon-name-part></tp:taxon-name></italic> bark, 17 October 2001, K. Hjortstam 18531 (K.-H. Larsson private collection); Västergötland: Vårgårda, Nårunga, Sandviksås, on branch of <italic><tp:taxon-name><tp:taxon-name-part taxon-name-part-type="genus" reg="Quercus">Quercus</tp:taxon-name-part><tp:taxon-name-part taxon-name-part-type="species" reg="robur">robur</tp:taxon-name-part></tp:taxon-name></italic>, 8 November 2000, Björn Nordén (TU 115240);) ; Öland: Böda, Fagerör, under log of <italic><tp:taxon-name><tp:taxon-name-part taxon-name-part-type="genus" reg="Pinus">Pinus</tp:taxon-name-part><tp:taxon-name-part taxon-name-part-type="species" reg="sylvestris">sylvestris</tp:taxon-name-part></tp:taxon-name></italic>, 15 October 2016, E. Larsson 387-16 (GB); Öland: Böda, Bryum Sandvik, under log of <italic><tp:taxon-name><tp:taxon-name-part taxon-name-part-type="genus" reg="Pinus">Pinus</tp:taxon-name-part><tp:taxon-name-part taxon-name-part-type="species" reg="sylvestris">sylvestris</tp:taxon-name-part></tp:taxon-name></italic>, 15 October 2016, E. Larsson 384B-16 (GB);</p><p>UNITED KINGDOM OF GREAT BRITAIN AND NORTHERN IRELAND. Scotland, Invernesshire: Glen Strathfarrar National Nature Reserve, ancient <italic><tp:taxon-name><tp:taxon-name-part taxon-name-part-type="genus" reg="Pinus">Pinus</tp:taxon-name-part><tp:taxon-name-part taxon-name-part-type="species" reg="sylvestris">sylvestris</tp:taxon-name-part></tp:taxon-name></italic> forest with a few oak trees, 14 September 2005, U. Kõljalg (TU 100304); Scotland, Morayshire: Culbin Forest, planted <italic><tp:taxon-name><tp:taxon-name-part taxon-name-part-type="genus" reg="Pinus">Pinus</tp:taxon-name-part><tp:taxon-name-part taxon-name-part-type="species" reg="sylvestris">sylvestris</tp:taxon-name-part></tp:taxon-name></italic> forest on sand dunes, 13 September 2005, U. Kõljalg (TU 100292).</p><!--PageBreak --></tp:treatment-sec><ref-list><ref id="B83"><mixed-citation xmlns:xlink="http://www.w3.org/1999/xlink" xlink:type="simple"><person-group><name name-style="western"><surname>Quélet</surname><given-names>L</given-names></name></person-group> (<year>1888</year>) Flore mycologique de la France et des pays limitrophes. Octave Doin, 1–492.</mixed-citation></ref><ref id="B15"><mixed-citation xmlns:xlink="http://www.w3.org/1999/xlink" xlink:type="simple"><person-group><name name-style="western"><surname>Burt</surname><given-names>EA</given-names></name></person-group> (<year>1916</year>) <article-title>The <tp:taxon-name><tp:taxon-name-part taxon-name-part-type="family">Thelephoraceae</tp:taxon-name-part></tp:taxon-name> of North America VI.</article-title><source>Annals of the Missouri Botanical Garden</source><volume>3</volume>(<issue>2</issue>): <fpage>203</fpage>–<lpage>241</lpage>. <ext-link xlink:type="simple" ext-link-type="doi" xlink:href="10.2307/2989976">https://doi.org/10.2307/2989976</ext-link></mixed-citation></ref><ref id="B53"><mixed-citation xmlns:xlink="http://www.w3.org/1999/xlink" xlink:type="simple"><person-group><name name-style="western"><surname>Kõljalg</surname><given-names>U</given-names></name><name name-style="western"><surname>Larsson</surname><given-names>K-H</given-names></name><name name-style="western"><surname>Abarenkov</surname><given-names>K</given-names></name><name name-style="western"><surname>Nilsson</surname><given-names>RH</given-names></name><name name-style="western"><surname>Alexander</surname><given-names>IJ</given-names></name><name name-style="western"><surname>Eberhardt</surname><given-names>U</given-names></name><name name-style="western"><surname>Erland</surname><given-names>S</given-names></name><name name-style="western"><surname>Høiland</surname><given-names>K</given-names></name><name name-style="western"><surname>Kjøller</surname><given-names>R</given-names></name><name name-style="western"><surname>Larsson</surname><given-names>E</given-names></name><name name-style="western"><surname>Pennanen</surname><given-names>T</given-names></name><name name-style="western"><surname>Sen</surname><given-names>R</given-names></name><name name-style="western"><surname>Taylor</surname><given-names>AFS</given-names></name><name name-style="western"><surname>Tedersoo</surname><given-names>L</given-names></name><name name-style="western"><surname>Vrålstad</surname><given-names>T</given-names></name><name name-style="western"><surname>Ursing</surname><given-names>BM</given-names></name></person-group> (<year>2005</year>) <article-title>UNITE: a database providing web-based methods for the molecular identification of ectomycorrhizal fungi.</article-title><source>New Phytologist</source><volume>166</volume>(<issue>3</issue>): <fpage>1063</fpage>–<lpage>1068</lpage>. <ext-link xlink:type="simple" ext-link-type="doi" xlink:href="10.1111/j.1469-8137.2005.01376.x">https://doi.org/10.1111/j.1469-8137.2005.01376.x</ext-link></mixed-citation></ref><ref id="B74"><mixed-citation xmlns:xlink="http://www.w3.org/1999/xlink" xlink:type="simple"><person-group><name name-style="western"><surname>Nilsson</surname><given-names>RH</given-names></name><name name-style="western"><surname>Larsson</surname><given-names>K-H</given-names></name><name name-style="western"><surname>Taylor</surname><given-names>AFS</given-names></name><name name-style="western"><surname>Bengtsson-Palme</surname><given-names>J</given-names></name><name name-style="western"><surname>Jeppesen</surname><given-names>TS</given-names></name><name name-style="western"><surname>Schigel</surname><given-names>D</given-names></name><name name-style="western"><surname>Kennedy</surname><given-names>P</given-names></name><name name-style="western"><surname>Picard</surname><given-names>K</given-names></name><name name-style="western"><surname>Glöckner</surname><given-names>FO</given-names></name><name name-style="western"><surname>Tedersoo</surname><given-names>L</given-names></name><name name-style="western"><surname>Saar</surname><given-names>I</given-names></name><name name-style="western"><surname>Kõljalg</surname><given-names>U</given-names></name><name name-style="western"><surname>Abarenkov</surname><given-names>K</given-names></name></person-group> (<year>2019</year>) The UNITE database for molecular identification of fungi: handling dark taxa and parallel taxonomic classifications. Nucleic Acids Research 47(D1): D259–D264. <ext-link xlink:type="simple" ext-link-type="doi" xlink:href="10.1093/nar/gky1022">https://doi.org/10.1093/nar/gky1022</ext-link></mixed-citation></ref><ref id="B106"><mixed-citation xmlns:xlink="http://www.w3.org/1999/xlink" xlink:type="simple"><person-group><name name-style="western"><surname>Wallroth</surname><given-names>CFW</given-names></name></person-group> (<year>1833</year>) Flora Cryptogamica Germaniae. v.2. JL Schrag, 1–923.</mixed-citation></ref><ref id="B24"><mixed-citation xmlns:xlink="http://www.w3.org/1999/xlink" xlink:type="simple"><person-group><name name-style="western"><surname>Donk</surname><given-names>MA</given-names></name></person-group> (<year>1933</year>) <article-title>Revision der Niederländischen Homobasidiomycetae-<tp:taxon-name><tp:taxon-name-part taxon-name-part-type="family">Aphyllophoraceae</tp:taxon-name-part></tp:taxon-name> II.</article-title><source>Mededeelingen uit het Botanisch Museum en Herbarium der Rijksniversiteit te Utrecht</source><volume>9</volume>: <fpage>1</fpage>–<lpage>298</lpage>.</mixed-citation></ref><ref id="B66"><mixed-citation xmlns:xlink="http://www.w3.org/1999/xlink" xlink:type="simple"><person-group><name name-style="western"><surname>Litschauer</surname><given-names>V</given-names></name></person-group> (<year>1933</year>) <article-title>Additamenta ad floram Asiae Minoris Hymenomycetum.</article-title><source><tp:taxon-name>Phylacteriaceae</tp:taxon-name> Bulletin Trimestriel de la Société Mycologique de France</source><volume>49</volume>(<issue>1</issue>): <fpage>52</fpage>–<lpage>75</lpage>.</mixed-citation></ref><ref id="B90"><mixed-citation xmlns:xlink="http://www.w3.org/1999/xlink" xlink:type="simple"><person-group><name name-style="western"><surname>Saccardo</surname><given-names>PA</given-names></name></person-group> (<year>1888</year>) Sylloge fungorum omnium hucusque cognitorum. v.6. Printed by the author, 1–928.</mixed-citation></ref><ref id="B57"><mixed-citation xmlns:xlink="http://www.w3.org/1999/xlink" xlink:type="simple"><person-group><name name-style="western"><surname>Larsen</surname><given-names>MJ</given-names></name></person-group> (<year>1967</year>) <article-title><italic><tp:taxon-name><tp:taxon-name-part taxon-name-part-type="genus">Tomentella</tp:taxon-name-part></tp:taxon-name></italic> and related genera in North America: III. New species of <italic><tp:taxon-name><tp:taxon-name-part taxon-name-part-type="genus">Tomentella</tp:taxon-name-part></tp:taxon-name></italic> and <italic><tp:taxon-name><tp:taxon-name-part taxon-name-part-type="genus">Pseudotomentella</tp:taxon-name-part></tp:taxon-name></italic>.</article-title><source>Canadian Journal of Botany</source><volume>45</volume>(<issue>8</issue>): <fpage>1297</fpage>–<lpage>1307</lpage>. <ext-link xlink:type="simple" ext-link-type="doi" xlink:href="10.1139/b67-137">https://doi.org/10.1139/b67-137</ext-link></mixed-citation></ref><ref id="B88"><mixed-citation xmlns:xlink="http://www.w3.org/1999/xlink" xlink:type="simple"><person-group><name name-style="western"><surname>Rogers</surname><given-names>DP</given-names></name><name name-style="western"><surname>Jackson</surname><given-names>HS</given-names></name></person-group> (<year>1943</year>) <article-title>Notes on the synonymy of some North American <tp:taxon-name><tp:taxon-name-part taxon-name-part-type="family">Thelephoraceae</tp:taxon-name-part></tp:taxon-name> and other resupinates.</article-title><source>Farlowia</source><volume>1</volume>(<issue>2</issue>): <fpage>263</fpage>–<lpage>336</lpage>.</mixed-citation></ref><ref id="B30"><mixed-citation xmlns:xlink="http://www.w3.org/1999/xlink" xlink:type="simple"><person-group><name name-style="western"><surname>Fries</surname><given-names>EM</given-names></name></person-group> (<year>1874</year>) <tp:taxon-name><tp:taxon-name-part taxon-name-part-type="class">Hymenomycetes</tp:taxon-name-part></tp:taxon-name> Europaei. Berling, 1–756.</mixed-citation></ref></ref-list></tp:taxon-treatment>
