# Supplementary material for: Solving the taxonomic identity of Pseudotomentellatristis s.l. (Thelephorales, Basidiomycota) – a multi-gene phylogeny and taxonomic review, integrating ecological and geographical data
Source: MycoKeys. 2019 Apr 4;50:1–77. doi: 10.3897/mycokeys.50.32432 (PMC6477855; doi:10.3897/mycokeys.50.32432)
Supplement: XML Treatment for Pseudotomentella longisterigmata [file mycokeys.50.32432-treatment15.xml]

<!DOCTYPE tp:taxon-treatment
  PUBLIC "-//TaxonX//DTD Taxonomic Treatment Publishing DTD v0 20100105//EN" "tax-treatment-NSO.dtd">
<tp:taxon-treatment xmlns:tp="http://www.plazi.org/taxpub"><tp:treatment-meta><kwd-group><label>Taxon classification</label><kwd><named-content xmlns:xlink="http://www.w3.org/1999/xlink" content-type="kingdom">Fungi</named-content></kwd><kwd><named-content xmlns:xlink="http://www.w3.org/1999/xlink" content-type="order">Thelephorales</named-content></kwd><kwd><named-content xmlns:xlink="http://www.w3.org/1999/xlink" content-type="family">Thelephoraceae</named-content></kwd></kwd-group><mixed-citation publication-type="journal"><person-group><name><surname>Svantesson</surname><given-names>Sten</given-names></name><name><surname>Larsson</surname><given-names>Karl-Henrik</given-names></name><name><surname>Kõljalg</surname><given-names>Urmas</given-names></name><name><surname>W. May</surname><given-names>Tom</given-names></name><name><surname>Patrik Cangren</surname><given-names/></name><name><surname>Henrik Nilsson</surname><given-names>R.</given-names></name><name><surname>Larsson</surname><given-names>Ellen</given-names></name></person-group><article-title>Solving the taxonomic identity of <italic><tp:taxon-name><tp:taxon-name-part taxon-name-part-type="genus" reg="Pseudotomentella">Pseudotomentella</tp:taxon-name-part><tp:taxon-name-part taxon-name-part-type="species" reg="tristis">tristis</tp:taxon-name-part></tp:taxon-name></italic> s.l. (<tp:taxon-name><tp:taxon-name-part taxon-name-part-type="order">Thelephorales</tp:taxon-name-part></tp:taxon-name>, <tp:taxon-name><tp:taxon-name-part taxon-name-part-type="phylum">Basidiomycota</tp:taxon-name-part></tp:taxon-name>) – a multi-gene phylogeny and taxonomic review, integrating ecological and geographical data</article-title><source>MycoKeys</source><day>04</day><month>4</month><year>2019</year><volume>50</volume><fpage>1</fpage><lpage>77</lpage><pub-id pub-id-type="doi">10.3897/mycokeys.50.32432</pub-id></mixed-citation></tp:treatment-meta><tp:nomenclature><tp:taxon-name>
              <tp:taxon-name-part taxon-name-part-type="genus" reg="Pseudotomentella">Pseudotomentella</tp:taxon-name-part>
              <tp:taxon-name-part taxon-name-part-type="species" reg="longisterigmata">longisterigmata</tp:taxon-name-part>
            </tp:taxon-name><tp:taxon-authority>M.J.Larsen, Canad. J. Bot. 45: 1298 (1967)</tp:taxon-authority><xref ref-type="fig" rid="F20">Fig. 20</xref><!--PageBreak --></tp:nomenclature><tp:treatment-sec sec-type="material" id="SECID0E2MAM"><title>Type.</title><p>UNITED STATES. Washington: Olympic Peninsula, Sol Duc River, on coniferous wood, 25 August 1957, J. L. Lowe 8061 (holotype: BPI US0291345!; isotype: SYRF).</p></tp:treatment-sec><tp:treatment-sec sec-type="description" id="SECID0EANAM"><title>Description.</title><p><bold>Basidiome</bold> annual, resupinate, membranaceous, effused to approximately ten centimetres in diameter. Mature parts continuous, with a cottony to rather firm, fibrous and compact, yet quite soft and elastic texture. Hymenium smooth; bluish-grey to brownish-grey. Immature parts discontinuous, byssoid with a cottony texture. Subhymenium and hymenium of immature parts bluish-grey. Subiculum well-developed, loose, fibrous, orange brown; forms the outer edge of the basidiome, extending noticeably beyond the hymenium. All characters recorded in dried state.</p><fig id="F20" position="float" orientation="portrait"><label>Figure 20.</label><caption><p>Micromorphological features of <italic><tp:taxon-name><tp:taxon-name-part taxon-name-part-type="genus" reg="Pseudotomentella">P.</tp:taxon-name-part><tp:taxon-name-part taxon-name-part-type="species" reg="longisterigmata">longisterigmata</tp:taxon-name-part></tp:taxon-name></italic> in KOH. Holotype: <bold>A, B, C</bold> basidiospores in frontal face <bold>D</bold> in lateral face <bold>E</bold> basidia <bold>F</bold> subicular hyphae.</p></caption><graphic xmlns:xlink="http://www.w3.org/1999/xlink" xlink:href="mycokeys-50-001-g020.jpg" position="float" orientation="portrait" xlink:type="simple" id="oo_290976.jpg"/></fig><p><bold>Hyphal cords</bold> lacking, but loose bundles of subicular hyphae sometimes present.</p><p><bold>Hyphal system</bold> monomitic, clamp connections absent from all hyphae.</p><p><bold>Subicular hyphae</bold> noticeably long and straight, thick-walled; forming a loose tissue. Individual hyphae 4.9–7.2 μm wide, with a mean width of 6.2 μm; orange brown to brown in KOH, orange to orange brown in water.</p><p><bold>Subhymenial hyphae</bold> often somewhat sinuous, thin to thick-walled; forming a rather dense tissue. Individual hyphae (3.0–) 3.2–4.9 (–6.1) μm wide, with a mean width of 3.9 μm; pale brownish-green in KOH, blue green in the presence of air; brownish-green in water, with strongly granular contents.</p><p><bold>Encrustation</bold> granular, probably amyloid (hard to observe due to the colour); dark brownish-green in KOH, dark blue green in the presence of air; blackish in water; scattered in occurrence on the upper parts of subhymenial hyphae and on the lower parts of basidia.</p><p><bold>Basidia</bold> with four very long, slightly curved to hypha-like sterigmata, occasionally two-sterigmate; clavate or sometimes clavopedunculate, thin-walled, with one-<!--PageBreak -->three slight constrictions. Dimensions: (73–) 77–110 (–121) × (12.3–) 13.0–15.1 (–16.3) μm; mean dimensions: 91 × 13.9 μm. Sterigmata (11.2–) 11.7–17.9 (–19.3) μm long, with a mean length of 14.7 μm. Colours and reactions the same as for the subhymenial hyphae, but in addition often with granular contents in KOH.</p><p><bold>Cystidial organs</bold> lacking.</p><p><bold>Basidiospores</bold> in frontal face generally with a subcircular basic shape and an angular to nodulose or sometimes cross-shaped outline, covered in bi- or trifurcate, sometimes singularly attached, echinuli. A majority of the spores with three-five indistinct lobes; unlobed subellipsoid or broadly ovoid spores present to a lesser extent, as <!--PageBreak -->well as subcircular, six or seven-lobed spores; abnormally large spores originating from two-sterigmate basidia infrequently occurring. Frontal dimensions: (9.7–) 10.0–11.7 × (9.4–) 9.8–11.7 μm; mean dimensions: 11.0 × 10.7 μm; Q-value: (0.9–) 1.0 (–1.1); mean Q-value: 1.0. Echinuli 1.2–1.8 (–2.1) μm long, with a mean length of 1.5 μm. Lateral face ellipsoid to ovoid, usually with evenly rounded edges, sometimes with one-three lobes. Lateral dimensions: 10.3–11.5 (–11.7) × (6.7–) 7.5–9.1 μm; mean dimensions: 10.9 × 8.5 μm; Q-value: 1.2–1.6; mean Q-value: 1.3. Colour in KOH pale brown to pale greenish-brown, in the presence of air often with a green to blue green reaction; in water brown; occasionally amyloid.</p><p><bold>Chlamydospores</bold> lacking.</p></tp:treatment-sec><tp:treatment-sec sec-type="habitat" id="SECID0EQPAM"><title>Habitat.</title><p>The only specimen of <italic><tp:taxon-name><tp:taxon-name-part taxon-name-part-type="genus" reg="Pseudotomentella">P.</tp:taxon-name-part><tp:taxon-name-part taxon-name-part-type="species" reg="longisterigmata">longisterigmata</tp:taxon-name-part></tp:taxon-name></italic> recorded to date is the type collection, which was collected on coniferous wood in a coastal forest in the state of Washington, United States.</p></tp:treatment-sec><tp:treatment-sec sec-type="distribution" id="SECID0EBQAM"><title>Distribution.</title><p>Basidiomata encountered in: the United States.</p></tp:treatment-sec><tp:treatment-sec sec-type="remarks" id="SECID0EGQAM"><title>Remarks.</title><p>The type collection is large and in seemingly good condition but repeated attempts at obtaining a useful DNA sequence from it proved unfruitful. The specimen exhibits a peculiar morphology, where the basidia carry sterigmata that are unusually long for the <italic><tp:taxon-name><tp:taxon-name-part taxon-name-part-type="genus" reg="Pseudotomentella">P.</tp:taxon-name-part><tp:taxon-name-part taxon-name-part-type="species" reg="tristis">tristis</tp:taxon-name-part></tp:taxon-name></italic> group. They are often cylindrical rather than tapering and hence resemble generative hyphae – a growth form that basidia are sometimes seen reverting into in corticioid basidiomata formed under unfavourable conditions. It is therefore doubtful whether <italic><tp:taxon-name><tp:taxon-name-part taxon-name-part-type="genus" reg="Pseudotomentella">P.</tp:taxon-name-part><tp:taxon-name-part taxon-name-part-type="species" reg="longisterigmata">longisterigmata</tp:taxon-name-part></tp:taxon-name></italic> is a true species, but since this presently cannot be ascertained and, in order to stimulate its recollection, the name is here retained as a separate species.</p><p>There are relatively few spores in the hymenium of the holotype and many of them are immature. A more mature fruiting body of the species would hence probably have a browner colour.</p><p>Within the <italic><tp:taxon-name><tp:taxon-name-part taxon-name-part-type="genus" reg="Pseudotomentella">P.</tp:taxon-name-part><tp:taxon-name-part taxon-name-part-type="species" reg="tristis">tristis</tp:taxon-name-part></tp:taxon-name></italic> group, the basidiome of <italic><tp:taxon-name><tp:taxon-name-part taxon-name-part-type="genus" reg="Pseudotomentella">P.</tp:taxon-name-part><tp:taxon-name-part taxon-name-part-type="species" reg="longisterigmata">longisterigmata</tp:taxon-name-part></tp:taxon-name></italic> can be recognised by its lack of hyphal cords and skeletal hyphae, its soft, yet rather firm and compact and ± elastic texture after drying, bluish to greenish colour of immature parts, wide subicular hyphae, large spores and long sterigmata. <italic><tp:taxon-name><tp:taxon-name-part taxon-name-part-type="genus" reg="Pseudotomentella">Pseudotomentella</tp:taxon-name-part><tp:taxon-name-part taxon-name-part-type="species" reg="alobata">alobata</tp:taxon-name-part></tp:taxon-name></italic>, <italic><tp:taxon-name><tp:taxon-name-part taxon-name-part-type="genus" reg="Pseudotomentella">P.</tp:taxon-name-part><tp:taxon-name-part taxon-name-part-type="species" reg="pluriloba">pluriloba</tp:taxon-name-part></tp:taxon-name></italic> and <italic><tp:taxon-name><tp:taxon-name-part taxon-name-part-type="genus" reg="Pseudotomentella">P.</tp:taxon-name-part><tp:taxon-name-part taxon-name-part-type="species" reg="abundiloba">abundiloba</tp:taxon-name-part></tp:taxon-name></italic> are similar but all have smaller spores and shorter sterigmata.</p></tp:treatment-sec></tp:taxon-treatment>
