# Supplementary material for: Solving the taxonomic identity of Pseudotomentellatristis s.l. (Thelephorales, Basidiomycota) – a multi-gene phylogeny and taxonomic review, integrating ecological and geographical data
Source: MycoKeys. 2019 Apr 4;50:1–77. doi: 10.3897/mycokeys.50.32432 (PMC6477855; doi:10.3897/mycokeys.50.32432)
Supplement: XML Treatment for Hypochnus rhacodium [file mycokeys.50.32432-treatment16.xml]

<!DOCTYPE tp:taxon-treatment
  PUBLIC "-//TaxonX//DTD Taxonomic Treatment Publishing DTD v0 20100105//EN" "tax-treatment-NSO.dtd">
<tp:taxon-treatment xmlns:tp="http://www.plazi.org/taxpub"><tp:treatment-meta><kwd-group><label>Taxon classification</label><kwd><named-content xmlns:xlink="http://www.w3.org/1999/xlink" content-type="kingdom">Fungi</named-content></kwd><kwd><named-content xmlns:xlink="http://www.w3.org/1999/xlink" content-type="order">Thelephorales</named-content></kwd><kwd><named-content xmlns:xlink="http://www.w3.org/1999/xlink" content-type="family">Thelephoraceae</named-content></kwd></kwd-group><mixed-citation publication-type="journal"><person-group><name><surname>Svantesson</surname><given-names>Sten</given-names></name><name><surname>Larsson</surname><given-names>Karl-Henrik</given-names></name><name><surname>Kõljalg</surname><given-names>Urmas</given-names></name><name><surname>W. May</surname><given-names>Tom</given-names></name><name><surname>Patrik Cangren</surname><given-names/></name><name><surname>Henrik Nilsson</surname><given-names>R.</given-names></name><name><surname>Larsson</surname><given-names>Ellen</given-names></name></person-group><article-title>Solving the taxonomic identity of <italic><tp:taxon-name><tp:taxon-name-part taxon-name-part-type="genus" reg="Pseudotomentella">Pseudotomentella</tp:taxon-name-part><tp:taxon-name-part taxon-name-part-type="species" reg="tristis">tristis</tp:taxon-name-part></tp:taxon-name></italic> s.l. (<tp:taxon-name><tp:taxon-name-part taxon-name-part-type="order">Thelephorales</tp:taxon-name-part></tp:taxon-name>, <tp:taxon-name><tp:taxon-name-part taxon-name-part-type="phylum">Basidiomycota</tp:taxon-name-part></tp:taxon-name>) – a multi-gene phylogeny and taxonomic review, integrating ecological and geographical data</article-title><source>MycoKeys</source><day>04</day><month>4</month><year>2019</year><volume>50</volume><fpage>1</fpage><lpage>77</lpage><pub-id pub-id-type="doi">10.3897/mycokeys.50.32432</pub-id></mixed-citation></tp:treatment-meta><tp:nomenclature><tp:taxon-name>
              <tp:taxon-name-part taxon-name-part-type="genus" reg="Hypochnus">Hypochnus</tp:taxon-name-part>
              <tp:taxon-name-part taxon-name-part-type="species" reg="rhacodium">rhacodium</tp:taxon-name-part>
            </tp:taxon-name><tp:taxon-authority>Berk. &amp; M.A.Curtis ex Burt, Ann. Missouri Bot. Gard. 13(3): 322 (1926).</tp:taxon-authority><xref ref-type="fig" rid="F21">Fig. 21</xref></tp:nomenclature><tp:treatment-sec sec-type="material" id="SECID0EWUAM"><title>Type.</title><p>UNITED STATES OF AMERICA. Pennsylvania: on underside of decaying logs of apparently a frondose species, E. Michener 1435 (syntypes: Mo. Bot. Gard. Herb. 5095 [BPI US0291002]!; FH Curtis Herb. 4061; K Curtis Herb. 4061, designated by E.A. Burt in Ann. Missouri Bot. Gard. 13: 322 (1926)).</p></tp:treatment-sec><tp:treatment-sec sec-type="description" id="SECID0E2UAM"><title>Description.</title><p><bold>Basidiome</bold> annual, resupinate, membranaceous, effused. Mature parts continuous, with a hard and rather brittle texture. Hymenium smooth; pale <!--PageBreak -->brown to brown with a pink hue. Subiculum loose, fibrous and dark brown with an orange hue. All characters recorded in dried state.</p><fig id="F21" position="float" orientation="portrait"><label>Figure 21.</label><caption><p>Micromorphological features of <italic><tp:taxon-name><tp:taxon-name-part taxon-name-part-type="genus" reg="Hypochnus">H.</tp:taxon-name-part><tp:taxon-name-part taxon-name-part-type="species" reg="rhacodium">rhacodium</tp:taxon-name-part></tp:taxon-name></italic> in KOH. Syntype: <bold>A, B</bold> basidiospores in frontal face <bold>C, D</bold> in lateral face <bold>E</bold> subicular hyphae with granulation and <bold>F</bold> without.</p></caption><graphic xmlns:xlink="http://www.w3.org/1999/xlink" xlink:href="mycokeys-50-001-g021.jpg" position="float" orientation="portrait" xlink:type="simple" id="oo_290977.jpg"/></fig><p><bold>Hyphal cords</bold> lacking, but loose bundles of subicular hyphae sometimes present.</p><p><bold>Hyphal system</bold> monomitic, clamp connections and reaction in Melzer’s reagent absent from all hyphae.</p><p><bold>Subicular hyphae</bold> noticeably long and straight, thick-walled; forming a loose tissue. Individual hyphae (5.6–) 5.7–7.3 (–8.0) μm wide, with a mean width of 6.5 μm; <!--PageBreak -->pale to dark orange brown in both KOH and water, sometimes with granular contents which turn blue green in the presence of air.</p><p><bold>Subhymenial hyphae</bold> often somewhat sinuous, thin to thick-walled; forming a rather dense tissue. Individual hyphae (3.7–) 3.8–5.3 (–6.1) μm wide, with a mean width of 4.7 μm; brown to pale orange brown or pale green in KOH (but not with the blue green reaction present in other species); orange brown to brown in water, with strongly granular contents.</p><p><bold>Encrustation</bold> granular, probably amyloid (hard to observe due to the colour); brownish-black in KOH, dark blue green in the presence of air; brownish-black in water; scattered in occurrence on the subicular hyphae.</p><p><bold>Basidia</bold> with four slightly curved sterigmata, occasionally two-sterigmate; narrowly clavate or sometimes narrowly clavopedunculate, thin-walled, with one-three slight constrictions. Dimensions: 73–105 (–109) × (8.8–) 8.9–10.1 (–11.2) μm; mean dimensions: 94 × 9.6 μm. Sterigmata (8.5–) 9.5–12.1 (–12.5) μm long, with a mean length of 10.9 μm. Colours and reactions the same as for the subhymenial hyphae.</p><p><bold>Cystidial organs</bold> lacking.</p><p><bold>Basidiospores</bold> in frontal face generally with a subcircular basic shape and an angular to nodulose or sometimes cross-shaped outline, covered in bi- or trifurcate, sometimes singularly attached, echinuli. Nearly all spores with three-five distinct, rounded to square lobes; abnormally large spores originating from two-sterigmate basidia infrequently occurring. Frontal dimensions: (7.8–) 8.0–9.1 (–9.3) × (7.7–) 7.8–8.9 (–9.0) μm; mean dimensions: 8.3 × 8.3 μm; Q-value: 0.9–1.1; mean Q-value: 1.0. Echinuli (0.9–) 1.0–1.6 (–1.7) μm long, with a mean length of 1.3 μm. Lateral face ellipsoid to ovoid or sometimes subcylindrical, usually with angular edges, sometimes with one-three lobes. Lateral dimensions: (7.9–) 8.2–8.9 × (5.4–) 5.9–6.8 (–7.0) μm; mean dimensions: 8.5 × 6.3 μm; Q-value: 1.2–1.4 (–1.6); mean Q-value: 1.3. Colour in KOH brown to orange brown, in the presence of air with a blue green reaction; in water greenish-orange to orange brown; inamyloid.</p><p><bold>Chlamydospores</bold> lacking.</p></tp:treatment-sec><tp:treatment-sec sec-type="habitat" id="SECID0ELXAM"><title>Habitat.</title><p>The only specimen of <italic><tp:taxon-name><tp:taxon-name-part taxon-name-part-type="genus" reg="Hypochnus">H.</tp:taxon-name-part><tp:taxon-name-part taxon-name-part-type="species" reg="rhacodium">rhacodium</tp:taxon-name-part></tp:taxon-name></italic> recorded to date is the type collection, which was collected in Pennsylvania, United States. No further information on habitat or any further locality description is available.</p></tp:treatment-sec><tp:treatment-sec sec-type="distribution" id="SECID0E3XAM"><title>Distribution.</title><p>Basidiome encountered in: the United States.</p></tp:treatment-sec><tp:treatment-sec sec-type="remarks" id="SECID0EBYAM"><title>Remarks.</title><p>The hymenium of <italic><tp:taxon-name><tp:taxon-name-part taxon-name-part-type="genus" reg="Hypochnus">H.</tp:taxon-name-part><tp:taxon-name-part taxon-name-part-type="species" reg="rhacodium">rhacodium</tp:taxon-name-part></tp:taxon-name></italic> is very thick and dense in comparison to all other <italic><tp:taxon-name><tp:taxon-name-part taxon-name-part-type="genus" reg="Pseudotomentella">Pseudotomentella</tp:taxon-name-part></tp:taxon-name></italic> species. It consists of tightly packed basidia, which are overlapping in length and have a total thickness equalling four-six basidial lengths. All other morphological characters fit well within the <italic><tp:taxon-name><tp:taxon-name-part taxon-name-part-type="genus" reg="Pseudotomentella">P.</tp:taxon-name-part><tp:taxon-name-part taxon-name-part-type="species" reg="tristis">tristis</tp:taxon-name-part></tp:taxon-name></italic> group, thus suggesting an abnormal basidiome.</p><p>Within the <italic><tp:taxon-name><tp:taxon-name-part taxon-name-part-type="genus" reg="Pseudotomentella">P.</tp:taxon-name-part><tp:taxon-name-part taxon-name-part-type="species" reg="tristis">tristis</tp:taxon-name-part></tp:taxon-name></italic> group, the basidiome of <italic><tp:taxon-name><tp:taxon-name-part taxon-name-part-type="genus" reg="Hypochnus">H.</tp:taxon-name-part><tp:taxon-name-part taxon-name-part-type="species" reg="rhacodium">rhacodium</tp:taxon-name-part></tp:taxon-name></italic> can be recognised by its lack of hyphal cords and skeletal hyphae and its hard and brittle texture after drying. This feature makes it unique within the group and the risk for confusion with any other described species should hence be small.</p><!--PageBreak --></tp:treatment-sec></tp:taxon-treatment>
