# Supplementary material for: Solving the taxonomic identity of Pseudotomentellatristis s.l. (Thelephorales, Basidiomycota) – a multi-gene phylogeny and taxonomic review, integrating ecological and geographical data
Source: MycoKeys. 2019 Apr 4;50:1–77. doi: 10.3897/mycokeys.50.32432 (PMC6477855; doi:10.3897/mycokeys.50.32432)
Supplement: XML Treatment for Septobasidium arachnoideum [file mycokeys.50.32432-treatment17.xml]

<!DOCTYPE tp:taxon-treatment
  PUBLIC "-//TaxonX//DTD Taxonomic Treatment Publishing DTD v0 20100105//EN" "tax-treatment-NSO.dtd">
<tp:taxon-treatment xmlns:tp="http://www.plazi.org/taxpub"><tp:treatment-meta><kwd-group><label>Taxon classification</label><kwd><named-content xmlns:xlink="http://www.w3.org/1999/xlink" content-type="kingdom">Fungi</named-content></kwd><kwd><named-content xmlns:xlink="http://www.w3.org/1999/xlink" content-type="order">Thelephorales</named-content></kwd><kwd><named-content xmlns:xlink="http://www.w3.org/1999/xlink" content-type="family">Thelephoraceae</named-content></kwd></kwd-group><mixed-citation publication-type="journal"><person-group><name><surname>Svantesson</surname><given-names>Sten</given-names></name><name><surname>Larsson</surname><given-names>Karl-Henrik</given-names></name><name><surname>Kõljalg</surname><given-names>Urmas</given-names></name><name><surname>W. May</surname><given-names>Tom</given-names></name><name><surname>Patrik Cangren</surname><given-names/></name><name><surname>Henrik Nilsson</surname><given-names>R.</given-names></name><name><surname>Larsson</surname><given-names>Ellen</given-names></name></person-group><article-title>Solving the taxonomic identity of <italic><tp:taxon-name><tp:taxon-name-part taxon-name-part-type="genus" reg="Pseudotomentella">Pseudotomentella</tp:taxon-name-part><tp:taxon-name-part taxon-name-part-type="species" reg="tristis">tristis</tp:taxon-name-part></tp:taxon-name></italic> s.l. (<tp:taxon-name><tp:taxon-name-part taxon-name-part-type="order">Thelephorales</tp:taxon-name-part></tp:taxon-name>, <tp:taxon-name><tp:taxon-name-part taxon-name-part-type="phylum">Basidiomycota</tp:taxon-name-part></tp:taxon-name>) – a multi-gene phylogeny and taxonomic review, integrating ecological and geographical data</article-title><source>MycoKeys</source><day>04</day><month>4</month><year>2019</year><volume>50</volume><fpage>1</fpage><lpage>77</lpage><pub-id pub-id-type="doi">10.3897/mycokeys.50.32432</pub-id></mixed-citation></tp:treatment-meta><tp:nomenclature><tp:taxon-name>
              <tp:taxon-name-part taxon-name-part-type="genus" reg="Septobasidium">Septobasidium</tp:taxon-name-part>
              <tp:taxon-name-part taxon-name-part-type="species" reg="arachnoideum">arachnoideum</tp:taxon-name-part>
            </tp:taxon-name><tp:taxon-authority>(Berk. &amp; Broome) Bres., Ann. Mycol. 14 (3-4): 241 (1916)</tp:taxon-authority></tp:nomenclature><tp:treatment-sec sec-type="Homotypic names" id="SECID0E62AM"><title>Homotypic names.</title><p><italic><tp:taxon-name><tp:taxon-name-part taxon-name-part-type="genus" reg="Thelephora">Thelephora</tp:taxon-name-part><tp:taxon-name-part taxon-name-part-type="species" reg="arachnoidea">arachnoidea</tp:taxon-name-part></tp:taxon-name></italic> Berk. &amp; Broome, J. Linn. Soc., Bot. 14: 64 (1873) [1875]. <italic><tp:taxon-name><tp:taxon-name-part taxon-name-part-type="genus" reg="Hypochnus">Hypochnus</tp:taxon-name-part><tp:taxon-name-part taxon-name-part-type="species" reg="arachnoideus">arachnoideus</tp:taxon-name-part></tp:taxon-name></italic> (Berk. &amp; Broome) Bres., Ann. Mycol. 1(2): 108 (1903). <italic><tp:taxon-name><tp:taxon-name-part taxon-name-part-type="genus" reg="Tomentella">Tomentella</tp:taxon-name-part><tp:taxon-name-part taxon-name-part-type="species" reg="arachnoidea">arachnoidea</tp:taxon-name-part></tp:taxon-name></italic> (Berk. &amp; Broome) Höhn. &amp; Litsch., Wiesner Festschrift: 77 (1908).</p></tp:treatment-sec><tp:treatment-sec sec-type="material" id="SECID0EG4AM"><title>Type.</title><p>CEYLON [Nowadays Sri Lanka]. Habgalla, Feb. 1868, [M. J. Berkeley and C. E. Broome] No. 539 (K).</p></tp:treatment-sec><tp:treatment-sec sec-type="remarks" id="SECID0EL4AM"><title>Remarks.</title><p><xref ref-type="bibr" rid="B13">Bresadola (1916)</xref> combined <italic><tp:taxon-name><tp:taxon-name-part taxon-name-part-type="genus" reg="Thelephora">Thelephora</tp:taxon-name-part><tp:taxon-name-part taxon-name-part-type="species" reg="arachnoidea">arachnoidea</tp:taxon-name-part></tp:taxon-name></italic> Berk. &amp; Broome to <italic><tp:taxon-name><tp:taxon-name-part taxon-name-part-type="genus" reg="Septobasidium">Septobasidium</tp:taxon-name-part></tp:taxon-name></italic>, and the species was accepted by <xref ref-type="bibr" rid="B20">Couch (1938)</xref> in his detailed review of the genus. We thus have no reason to believe that this species belongs in <italic><tp:taxon-name><tp:taxon-name-part taxon-name-part-type="genus" reg="Pseudotomentella">Pseudotomentella</tp:taxon-name-part></tp:taxon-name></italic>.</p></tp:treatment-sec><ref-list><ref id="B13"><mixed-citation xmlns:xlink="http://www.w3.org/1999/xlink" xlink:type="simple"><person-group><name name-style="western"><surname>Bresadola</surname><given-names>G</given-names></name></person-group> (<year>1916</year>) <article-title>Synonymia et adnotanda mycologica.</article-title><source>Annales Mycologici</source><volume>14</volume>(<issue>3–4</issue>): <fpage>221</fpage>–<lpage>242</lpage>.</mixed-citation></ref><ref id="B20"><mixed-citation xmlns:xlink="http://www.w3.org/1999/xlink" xlink:type="simple"><person-group><name name-style="western"><surname>Couch</surname><given-names>JN</given-names></name></person-group> (<year>1938</year>) The genus <italic><tp:taxon-name><tp:taxon-name-part taxon-name-part-type="genus">Septobasidium</tp:taxon-name-part></tp:taxon-name></italic>. The University of North Carolina Press, 1–480.</mixed-citation></ref></ref-list></tp:taxon-treatment>
