# Supplementary material for: Solving the taxonomic identity of Pseudotomentellatristis s.l. (Thelephorales, Basidiomycota) – a multi-gene phylogeny and taxonomic review, integrating ecological and geographical data
Source: MycoKeys. 2019 Apr 4;50:1–77. doi: 10.3897/mycokeys.50.32432 (PMC6477855; doi:10.3897/mycokeys.50.32432)
Supplement: XML Treatment for Tomentella biennis [file mycokeys.50.32432-treatment18.xml]

<!DOCTYPE tp:taxon-treatment
  PUBLIC "-//TaxonX//DTD Taxonomic Treatment Publishing DTD v0 20100105//EN" "tax-treatment-NSO.dtd">
<tp:taxon-treatment xmlns:tp="http://www.plazi.org/taxpub"><tp:treatment-meta><kwd-group><label>Taxon classification</label><kwd><named-content xmlns:xlink="http://www.w3.org/1999/xlink" content-type="kingdom">Fungi</named-content></kwd><kwd><named-content xmlns:xlink="http://www.w3.org/1999/xlink" content-type="order">Thelephorales</named-content></kwd><kwd><named-content xmlns:xlink="http://www.w3.org/1999/xlink" content-type="family">Thelephoraceae</named-content></kwd></kwd-group><mixed-citation publication-type="journal"><person-group><name><surname>Svantesson</surname><given-names>Sten</given-names></name><name><surname>Larsson</surname><given-names>Karl-Henrik</given-names></name><name><surname>Kõljalg</surname><given-names>Urmas</given-names></name><name><surname>W. May</surname><given-names>Tom</given-names></name><name><surname>Patrik Cangren</surname><given-names/></name><name><surname>Henrik Nilsson</surname><given-names>R.</given-names></name><name><surname>Larsson</surname><given-names>Ellen</given-names></name></person-group><article-title>Solving the taxonomic identity of <italic><tp:taxon-name><tp:taxon-name-part taxon-name-part-type="genus" reg="Pseudotomentella">Pseudotomentella</tp:taxon-name-part><tp:taxon-name-part taxon-name-part-type="species" reg="tristis">tristis</tp:taxon-name-part></tp:taxon-name></italic> s.l. (<tp:taxon-name><tp:taxon-name-part taxon-name-part-type="order">Thelephorales</tp:taxon-name-part></tp:taxon-name>, <tp:taxon-name><tp:taxon-name-part taxon-name-part-type="phylum">Basidiomycota</tp:taxon-name-part></tp:taxon-name>) – a multi-gene phylogeny and taxonomic review, integrating ecological and geographical data</article-title><source>MycoKeys</source><day>04</day><month>4</month><year>2019</year><volume>50</volume><fpage>1</fpage><lpage>77</lpage><pub-id pub-id-type="doi">10.3897/mycokeys.50.32432</pub-id></mixed-citation></tp:treatment-meta><tp:nomenclature><tp:taxon-name>
              <tp:taxon-name-part taxon-name-part-type="genus" reg="Tomentella">Tomentella</tp:taxon-name-part>
              <tp:taxon-name-part taxon-name-part-type="species" reg="biennis">biennis</tp:taxon-name-part>
            </tp:taxon-name><tp:taxon-authority>(Fr.) A.M.Rogers Mycologia 40(5): 634 (1948)</tp:taxon-authority></tp:nomenclature><tp:treatment-sec sec-type="Homotypic names" id="SECID0EV6AM"><title>Homotypic names.</title><p><italic><tp:taxon-name><tp:taxon-name-part taxon-name-part-type="genus" reg="Auricularia">Auricularia</tp:taxon-name-part><tp:taxon-name-part taxon-name-part-type="species" reg="phylacteris">phylacteris</tp:taxon-name-part></tp:taxon-name></italic> Bull., Herb. France 10: plate 436, fig. 2 (1790). <italic><tp:taxon-name><tp:taxon-name-part taxon-name-part-type="genus" reg="Thelephora">Thelephora</tp:taxon-name-part><tp:taxon-name-part taxon-name-part-type="species" reg="phylacteris">phylacteris</tp:taxon-name-part></tp:taxon-name></italic> (Bull.) J.F.Gmel., Syst. nat. 2 (2): 1441 (1792) [combination also made by <xref ref-type="bibr" rid="B17">de Candolle (1815)</xref>]. <italic><tp:taxon-name><tp:taxon-name-part taxon-name-part-type="genus" reg="Thelephora">Thelephora</tp:taxon-name-part><tp:taxon-name-part taxon-name-part-type="species" reg="biennis">biennis</tp:taxon-name-part></tp:taxon-name></italic>, Fr., Syst. mycol. 1: 449 (1821), sanctioned name. <italic><tp:taxon-name><tp:taxon-name-part taxon-name-part-type="genus" reg="Phylacteria">Phylacteria</tp:taxon-name-part><tp:taxon-name-part taxon-name-part-type="species" reg="biennis">biennis</tp:taxon-name-part></tp:taxon-name></italic> (Fr.) Bigeard, Fl. champ. sup. France 2: 452 (1913).</p></tp:treatment-sec><tp:treatment-sec sec-type="material" id="SECID0ELBBM"><title>Type.</title><p>Bulliard JBF (1790) Herbier de la France, ou Collection complette des plantes indigenes de ce royaume; Avec leurs Détails Anatomiques, leurs propriétés, et leurs usages en Medecine. Tome 10, plate 436, figure 2, LECTOTYPE of <italic><tp:taxon-name><tp:taxon-name-part taxon-name-part-type="genus" reg="Auricularia">Auricularia</tp:taxon-name-part><tp:taxon-name-part taxon-name-part-type="species" reg="phylacteris">phylacteris</tp:taxon-name-part></tp:taxon-name></italic>, here designated (Mycobank Typification No. MBT384912), LECTOTYPE of <italic><tp:taxon-name><tp:taxon-name-part taxon-name-part-type="genus" reg="Thelephora">Thelephora</tp:taxon-name-part><tp:taxon-name-part taxon-name-part-type="species" reg="biennis">biennis</tp:taxon-name-part></tp:taxon-name></italic>, here designated (MBT384913).</p></tp:treatment-sec><tp:treatment-sec sec-type="remarks" id="SECID0EHCBM"><title>Remarks.</title><p><xref ref-type="bibr" rid="B14">Bulliard (1790)</xref> described <italic><tp:taxon-name><tp:taxon-name-part taxon-name-part-type="genus" reg="Auricularia">Auricularia</tp:taxon-name-part><tp:taxon-name-part taxon-name-part-type="species" reg="phylacteris">phylacteris</tp:taxon-name-part></tp:taxon-name></italic> and <xref ref-type="bibr" rid="B33">Gmelin (1792)</xref> combined it to <italic><tp:taxon-name><tp:taxon-name-part taxon-name-part-type="genus" reg="Thelephora">Thelephora</tp:taxon-name-part></tp:taxon-name></italic>. Seemingly, both Fries and <xref ref-type="bibr" rid="B17">de Candolle (1815)</xref> overlooked Gmelin’s combination. <xref ref-type="bibr" rid="B26">Fries (1821)</xref> created the name <italic><tp:taxon-name><tp:taxon-name-part taxon-name-part-type="genus" reg="Thelephora">Thelephora</tp:taxon-name-part><tp:taxon-name-part taxon-name-part-type="species" reg="biennis">biennis</tp:taxon-name-part></tp:taxon-name></italic>, citing under it <italic><tp:taxon-name><tp:taxon-name-part taxon-name-part-type="genus" reg="Auricularia">A.</tp:taxon-name-part><tp:taxon-name-part taxon-name-part-type="species" reg="phylacteris">phylacteris</tp:taxon-name-part></tp:taxon-name></italic> and <italic><tp:taxon-name><tp:taxon-name-part taxon-name-part-type="genus" reg="Thelephora">T.</tp:taxon-name-part><tp:taxon-name-part taxon-name-part-type="species" reg="phylacteris">phylacteris</tp:taxon-name-part></tp:taxon-name></italic> DC, but seems to attribute it to de Candolle in the index of the Systema Mycologicum 3 (<xref ref-type="bibr" rid="B28">Fries 1832</xref>). This is probably an error and since Fries is the original author of the name, we agree with <xref ref-type="bibr" rid="B81">Petersen (1975)</xref> that the authorship is <italic><tp:taxon-name><tp:taxon-name-part taxon-name-part-type="genus" reg="Thelephora">Thelephora</tp:taxon-name-part><tp:taxon-name-part taxon-name-part-type="species" reg="biennis">biennis</tp:taxon-name-part></tp:taxon-name></italic> Fr.</p><p><xref ref-type="bibr" rid="B26">Fries (1821)</xref> indicated “v.ic.”, which would be a reference to the plate in <xref ref-type="bibr" rid="B14">Bulliard (1790)</xref>. There are no specimens under any of the aforementioned names known to have been examined by Bulliard, de Candolle or Fries. Consequently Bulliard’s plate of <italic><tp:taxon-name><tp:taxon-name-part taxon-name-part-type="genus" reg="Auricularia">A.</tp:taxon-name-part><tp:taxon-name-part taxon-name-part-type="species" reg="phylacteris">phylacteris</tp:taxon-name-part></tp:taxon-name></italic> (1790), mentioned by <xref ref-type="bibr" rid="B26">Fries (1821)</xref>, is here designated as the lectotype of <italic><tp:taxon-name><tp:taxon-name-part taxon-name-part-type="genus" reg="Auricularia">A.</tp:taxon-name-part><tp:taxon-name-part taxon-name-part-type="species" reg="phylacteris">phylacteris</tp:taxon-name-part></tp:taxon-name></italic> and <italic><tp:taxon-name><tp:taxon-name-part taxon-name-part-type="genus" reg="Thelephora">T.</tp:taxon-name-part><tp:taxon-name-part taxon-name-part-type="species" reg="biennis">biennis</tp:taxon-name-part></tp:taxon-name></italic>.</p><p>The protologue of <italic><tp:taxon-name><tp:taxon-name-part taxon-name-part-type="genus" reg="Thelephora">T.</tp:taxon-name-part><tp:taxon-name-part taxon-name-part-type="species" reg="biennis">biennis</tp:taxon-name-part></tp:taxon-name></italic> describes and the plate of <italic><tp:taxon-name><tp:taxon-name-part taxon-name-part-type="genus" reg="Auricularia">A.</tp:taxon-name-part><tp:taxon-name-part taxon-name-part-type="species" reg="phylacteris">phylacteris</tp:taxon-name-part></tp:taxon-name></italic> depicts a species which is plicated at the lower part of the basidiome, yellowish-white when young, <!--PageBreak -->brown when older and which eventually turns black. It is further described as biennial and growing up from the ground and on to stones and branches, if they are present in its vicinity. It is hence doubtful whether the species in question belongs to the <tp:taxon-name><tp:taxon-name-part taxon-name-part-type="order">Thelephorales</tp:taxon-name-part></tp:taxon-name> at all and, even though it has been synonymised with <italic><tp:taxon-name><tp:taxon-name-part taxon-name-part-type="genus" reg="Pseudotomentella">P.</tp:taxon-name-part><tp:taxon-name-part taxon-name-part-type="species" reg="umbrina">umbrina</tp:taxon-name-part></tp:taxon-name></italic> by <xref ref-type="bibr" rid="B15">Burt (1916)</xref>, <xref ref-type="bibr" rid="B66">Litschauer (1933)</xref> and <xref ref-type="bibr" rid="B96">Svrček (1958)</xref>, it does not match any <italic><tp:taxon-name><tp:taxon-name-part taxon-name-part-type="genus" reg="Pseudotomentella">Pseudotomentella</tp:taxon-name-part></tp:taxon-name></italic> described to date.</p></tp:treatment-sec><ref-list><ref id="B17"><mixed-citation xmlns:xlink="http://www.w3.org/1999/xlink" xlink:type="simple"><person-group><name name-style="western"><surname>de Candolle</surname><given-names>AP</given-names></name></person-group> (<year>1815</year>) Flore française, ou, Descriptions succinctes de toutes les plantes qui croissent naturellement en France: disposées selon une nouvelle méthode d’analyse, et précédées par un exposé des principes élémentaires de la botanique. Tome 2. Desray, 1–600.</mixed-citation></ref><ref id="B14"><mixed-citation xmlns:xlink="http://www.w3.org/1999/xlink" xlink:type="simple"><person-group><name name-style="western"><surname>Bulliard</surname><given-names>JBF</given-names></name></person-group> (<year>1790</year>) Herbier de la France, ou Collection complette des plantes indigenes de ce royaume; Avec leurs Détails Anatomiques, leurs propriétés, et leurs usages en Medecine. Tome 10. Printed by the author, plates 433–480.</mixed-citation></ref><ref id="B33"><mixed-citation xmlns:xlink="http://www.w3.org/1999/xlink" xlink:type="simple"><person-group><name name-style="western"><surname>Gmelin</surname><given-names>JF</given-names></name></person-group> (<year>1792</year>) Systema Naturae. v.2(2). GE Beer, 885–1661.</mixed-citation></ref><ref id="B26"><mixed-citation xmlns:xlink="http://www.w3.org/1999/xlink" xlink:type="simple"><person-group><name name-style="western"><surname>Fries</surname><given-names>EM</given-names></name></person-group> (<year>1821</year>) Systema Mycologicum 1. Berling, 1–520.</mixed-citation></ref><ref id="B28"><mixed-citation xmlns:xlink="http://www.w3.org/1999/xlink" xlink:type="simple"><person-group><name name-style="western"><surname>Fries</surname><given-names>EM</given-names></name></person-group> (<year>1832</year>) Systema Mycologicum 3 (Index). Moritz, 1–202.</mixed-citation></ref><ref id="B81"><mixed-citation xmlns:xlink="http://www.w3.org/1999/xlink" xlink:type="simple"><person-group><name name-style="western"><surname>Petersen</surname><given-names>RH</given-names></name></person-group> (<year>1975</year>) <article-title>Specific and infraspecific names for fungi used in 1821. Part I. Introduction, A &amp; B.</article-title><source>Mycotaxon</source><volume>1</volume>(<issue>3</issue>): <fpage>149</fpage>–<lpage>188</lpage>.</mixed-citation></ref><ref id="B15"><mixed-citation xmlns:xlink="http://www.w3.org/1999/xlink" xlink:type="simple"><person-group><name name-style="western"><surname>Burt</surname><given-names>EA</given-names></name></person-group> (<year>1916</year>) <article-title>The <tp:taxon-name><tp:taxon-name-part taxon-name-part-type="family">Thelephoraceae</tp:taxon-name-part></tp:taxon-name> of North America VI.</article-title><source>Annals of the Missouri Botanical Garden</source><volume>3</volume>(<issue>2</issue>): <fpage>203</fpage>–<lpage>241</lpage>. <ext-link xlink:type="simple" ext-link-type="doi" xlink:href="10.2307/2989976">https://doi.org/10.2307/2989976</ext-link></mixed-citation></ref><ref id="B66"><mixed-citation xmlns:xlink="http://www.w3.org/1999/xlink" xlink:type="simple"><person-group><name name-style="western"><surname>Litschauer</surname><given-names>V</given-names></name></person-group> (<year>1933</year>) <article-title>Additamenta ad floram Asiae Minoris Hymenomycetum.</article-title><source><tp:taxon-name>Phylacteriaceae</tp:taxon-name> Bulletin Trimestriel de la Société Mycologique de France</source><volume>49</volume>(<issue>1</issue>): <fpage>52</fpage>–<lpage>75</lpage>.</mixed-citation></ref><ref id="B96"><mixed-citation xmlns:xlink="http://www.w3.org/1999/xlink" xlink:type="simple"><person-group><name name-style="western"><surname>Svrček</surname><given-names>M</given-names></name></person-group> (<year>1958</year>) <article-title>Contribution to the taxonomy of the resupinate Thelephoraceous <tp:taxon-name><tp:taxon-name-part taxon-name-part-type="kingdom">Fungi</tp:taxon-name-part></tp:taxon-name>.</article-title><source>Ceská Mykologie</source><volume>12</volume>(<issue>2</issue>): <fpage>66</fpage>–<lpage>77</lpage>.</mixed-citation></ref></ref-list></tp:taxon-treatment>
